# Supplementary material for: Verkko2 integrates proximity-ligation data with long-read De Bruijn graphs for efficient telomere-to-telomere genome assembly, phasing, and scaffolding
Source: Genome Res. 2025 Jul;35(7):1583–94. doi: 10.1101/gr.280383.124 (PMC12212074; doi:10.1101/gr.280383.124)
Supplement: Supplement 1 [file Supplemental_Code.tar.gz]

Archive with 4,199 entries (3,672 files):
- verkko-v2.2.1
- verkko-v2.2.1/README.licenses
- verkko-v2.2.1/README.md
- verkko-v2.2.1/paper
- verkko-v2.2.1/paper/README.md
- verkko-v2.2.1/src
- verkko-v2.2.1/src/MBG
- verkko-v2.2.1/src/MBG/LICENSE.md
- verkko-v2.2.1/src/MBG/README.md
- verkko-v2.2.1/src/MBG/bin
- verkko-v2.2.1/src/MBG/concurrentqueue
- verkko-v2.2.1/src/MBG/concurrentqueue/LICENSE.md
- verkko-v2.2.1/src/MBG/concurrentqueue/README.md
- verkko-v2.2.1/src/MBG/concurrentqueue/blockingconcurrentqueue.h
- verkko-v2.2.1/src/MBG/concurrentqueue/build
- verkko-v2.2.1/src/MBG/concurrentqueue/build/makefile
- verkko-v2.2.1/src/MBG/concurrentqueue/build/makefile.inc
- verkko-v2.2.1/src/MBG/concurrentqueue/build/msvc11
- verkko-v2.2.1/src/MBG/concurrentqueue/build/msvc11/benchmarks.vcxproj
- verkko-v2.2.1/src/MBG/concurrentqueue/build/msvc11/benchmarks.vcxproj.filters
- verkko-v2.2.1/src/MBG/concurrentqueue/build/msvc11/concurrentqueue.sln
- verkko-v2.2.1/src/MBG/concurrentqueue/build/msvc11/fuzztests.vcxproj
- verkko-v2.2.1/src/MBG/concurrentqueue/build/msvc11/fuzztests.vcxproj.filters
- verkko-v2.2.1/src/MBG/concurrentqueue/build/msvc11/unittests.vcxproj
- verkko-v2.2.1/src/MBG/concurrentqueue/build/msvc11/unittests.vcxproj.filters
- verkko-v2.2.1/src/MBG/concurrentqueue/build/msvc12
- verkko-v2.2.1/src/MBG/concurrentqueue/build/msvc12/benchmarks.vcxproj
- verkko-v2.2.1/src/MBG/concurrentqueue/build/msvc12/benchmarks.vcxproj.filters
- verkko-v2.2.1/src/MBG/concurrentqueue/build/msvc12/concurrentqueue.sln
- verkko-v2.2.1/src/MBG/concurrentqueue/build/msvc12/fuzztests.vcxproj
- verkko-v2.2.1/src/MBG/concurrentqueue/build/msvc12/fuzztests.vcxproj.filters
- verkko-v2.2.1/src/MBG/concurrentqueue/build/msvc12/msvc_tbb_stubs.cpp
- verkko-v2.2.1/src/MBG/concurrentqueue/build/msvc12/unittests.vcxproj
- verkko-v2.2.1/src/MBG/concurrentqueue/build/msvc12/unittests.vcxproj.filters
- verkko-v2.2.1/src/MBG/concurrentqueue/build/msvc14
- verkko-v2.2.1/src/MBG/concurrentqueue/build/msvc14/benchmarks.vcxproj
- verkko-v2.2.1/src/MBG/concurrentqueue/build/msvc14/benchmarks.vcxproj.filters
- verkko-v2.2.1/src/MBG/concurrentqueue/build/msvc14/concurrentqueue.sln
- verkko-v2.2.1/src/MBG/concurrentqueue/build/msvc14/fuzztests.vcxproj
- verkko-v2.2.1/src/MBG/concurrentqueue/build/msvc14/fuzztests.vcxproj.filters
- verkko-v2.2.1/src/MBG/concurrentqueue/build/msvc14/msvc_tbb_stubs.cpp
- verkko-v2.2.1/src/MBG/concurrentqueue/build/msvc14/unittests.vcxproj
- verkko-v2.2.1/src/MBG/concurrentqueue/build/msvc14/unittests.vcxproj.filters
- verkko-v2.2.1/src/MBG/concurrentqueue/build/msvc15
- verkko-v2.2.1/src/MBG/concurrentqueue/build/msvc15/benchmarks.vcxproj
- verkko-v2.2.1/src/MBG/concurrentqueue/build/msvc15/benchmarks.vcxproj.filters
- verkko-v2.2.1/src/MBG/concurrentqueue/build/msvc15/concurrentqueue.sln
- verkko-v2.2.1/src/MBG/concurrentqueue/build/msvc15/fuzztests.vcxproj
- verkko-v2.2.1/src/MBG/concurrentqueue/build/msvc15/fuzztests.vcxproj.filters
- verkko-v2.2.1/src/MBG/concurrentqueue/build/msvc15/msvc_tbb_stubs.cpp
- verkko-v2.2.1/src/MBG/concurrentqueue/build/msvc15/unittests.vcxproj
- verkko-v2.2.1/src/MBG/concurrentqueue/build/msvc15/unittests.vcxproj.filters
- verkko-v2.2.1/src/MBG/concurrentqueue/build/msvc16
- verkko-v2.2.1/src/MBG/concurrentqueue/build/msvc16/benchmarks.vcxproj
- verkko-v2.2.1/src/MBG/concurrentqueue/build/msvc16/benchmarks.vcxproj.filters
- verkko-v2.2.1/src/MBG/concurrentqueue/build/msvc16/concurrentqueue.sln
- verkko-v2.2.1/src/MBG/concurrentqueue/build/msvc16/fuzztests.vcxproj
- verkko-v2.2.1/src/MBG/concurrentqueue/build/msvc16/fuzztests.vcxproj.filters
- verkko-v2.2.1/src/MBG/concurrentqueue/build/msvc16/msvc_tbb_stubs.cpp
- verkko-v2.2.1/src/MBG/concurrentqueue/build/msvc16/unittests.vcxproj
- verkko-v2.2.1/src/MBG/concurrentqueue/build/msvc16/unittests.vcxproj.filters
- verkko-v2.2.1/src/MBG/concurrentqueue/build/xcode
- verkko-v2.2.1/src/MBG/concurrentqueue/build/xcode/Info.plist
- verkko-v2.2.1/src/MBG/concurrentqueue/build/xcode/concurrentqueue.xcodeproj
- verkko-v2.2.1/src/MBG/concurrentqueue/build/xcode/concurrentqueue.xcodeproj/project.pbxproj
- verkko-v2.2.1/src/MBG/concurrentqueue/build/xcode/concurrentqueue.xcodeproj/project.xcworkspace
- verkko-v2.2.1/src/MBG/concurrentqueue/build/xcode/concurrentqueue.xcodeproj/project.xcworkspace/contents.xcworkspacedata
- verkko-v2.2.1/src/MBG/concurrentqueue/build/xcode/concurrentqueue.xcodeproj/xcshareddata
- verkko-v2.2.1/src/MBG/concurrentqueue/build/xcode/concurrentqueue.xcodeproj/xcshareddata/xcschemes
- verkko-v2.2.1/src/MBG/concurrentqueue/build/xcode/concurrentqueue.xcodeproj/xcshareddata/xcschemes/concurrentqueue-unittests-ios.xcscheme
- verkko-v2.2.1/src/MBG/concurrentqueue/build/xcode/main_ios.mm
- verkko-v2.2.1/src/MBG/concurrentqueue/c_api
- verkko-v2.2.1/src/MBG/concurrentqueue/c_api/blockingconcurrentqueue.cpp
- verkko-v2.2.1/src/MBG/concurrentqueue/c_api/concurrentqueue.cpp
- verkko-v2.2.1/src/MBG/concurrentqueue/c_api/concurrentqueue.h
- verkko-v2.2.1/src/MBG/concurrentqueue/concurrentqueue.h
- verkko-v2.2.1/src/MBG/concurrentqueue/internal
- verkko-v2.2.1/src/MBG/concurrentqueue/internal/concurrentqueue_internal_debug.h
- verkko-v2.2.1/src/MBG/concurrentqueue/lightweightsemaphore.h
- verkko-v2.2.1/src/MBG/concurrentqueue/samples.md
- verkko-v2.2.1/src/MBG/concurrentqueue/tests
- verkko-v2.2.1/src/MBG/concurrentqueue/tests/CDSChecker
- verkko-v2.2.1/src/MBG/concurrentqueue/tests/CDSChecker/README.txt
- verkko-v2.2.1/src/MBG/concurrentqueue/tests/CDSChecker/corealgo.h
- verkko-v2.2.1/src/MBG/concurrentqueue/tests/CDSChecker/enqueue_dequeue_many.cpp
- verkko-v2.2.1/src/MBG/concurrentqueue/tests/CDSChecker/enqueue_dequeue_one.cpp
- verkko-v2.2.1/src/MBG/concurrentqueue/tests/CDSChecker/makefile
- verkko-v2.2.1/src/MBG/concurrentqueue/tests/common
- verkko-v2.2.1/src/MBG/concurrentqueue/tests/common/simplethread.cpp
- verkko-v2.2.1/src/MBG/concurrentqueue/tests/common/simplethread.h
- verkko-v2.2.1/src/MBG/concurrentqueue/tests/common/systemtime.cpp
- verkko-v2.2.1/src/MBG/concurrentqueue/tests/common/systemtime.h
- verkko-v2.2.1/src/MBG/concurrentqueue/tests/corealgos.h
- verkko-v2.2.1/src/MBG/concurrentqueue/tests/fuzztests
- verkko-v2.2.1/src/MBG/concurrentqueue/tests/fuzztests/fuzztests.cpp
- verkko-v2.2.1/src/MBG/concurrentqueue/tests/fuzztests/makefile
- verkko-v2.2.1/src/MBG/concurrentqueue/tests/relacy
- verkko-v2.2.1/src/MBG/concurrentqueue/tests/relacy/freelist.cpp
- verkko-v2.2.1/src/MBG/concurrentqueue/tests/relacy/integrated.cpp
- verkko-v2.2.1/src/MBG/concurrentqueue/tests/relacy/makefile
- verkko-v2.2.1/src/MBG/concurrentqueue/tests/relacy/relacy
- verkko-v2.2.1/src/MBG/concurrentqueue/tests/relacy/relacy/CHANGES
- verkko-v2.2.1/src/MBG/concurrentqueue/tests/relacy/relacy/LICENSE
- verkko-v2.2.1/src/MBG/concurrentqueue/tests/relacy/relacy/VERSION
- verkko-v2.2.1/src/MBG/concurrentqueue/tests/relacy/relacy/example
- verkko-v2.2.1/src/MBG/concurrentqueue/tests/relacy/relacy/example/cli_ws_deque
- verkko-v2.2.1/src/MBG/concurrentqueue/tests/relacy/relacy/example/cli_ws_deque/cli_ws_deque.cpp
- verkko-v2.2.1/src/MBG/concurrentqueue/tests/relacy/relacy/example/cli_ws_deque/msvc8
- verkko-v2.2.1/src/MBG/concurrentqueue/tests/relacy/relacy/example/cli_ws_deque/msvc8/cli_ws_deque.sln
- verkko-v2.2.1/src/MBG/concurrentqueue/tests/relacy/relacy/example/cli_ws_deque/msvc8/cli_ws_deque.vcproj
- verkko-v2.2.1/src/MBG/concurrentqueue/tests/relacy/relacy/example/cli_ws_deque/stdafx.cpp
- verkko-v2.2.1/src/MBG/concurrentqueue/tests/relacy/relacy/example/cli_ws_deque/stdafx.h
- verkko-v2.2.1/src/MBG/concurrentqueue/tests/relacy/relacy/example/condvar
- verkko-v2.2.1/src/MBG/concurrentqueue/tests/relacy/relacy/example/condvar/condvar.cpp
- verkko-v2.2.1/src/MBG/concurrentqueue/tests/relacy/relacy/example/condvar/msvc8
- verkko-v2.2.1/src/MBG/concurrentqueue/tests/relacy/relacy/example/condvar/msvc8/condvar.sln
- verkko-v2.2.1/src/MBG/concurrentqueue/tests/relacy/relacy/example/condvar/msvc8/condvar.vcproj
- verkko-v2.2.1/src/MBG/concurrentqueue/tests/relacy/relacy/example/condvar/msvc9
- verkko-v2.2.1/src/MBG/concurrentqueue/tests/relacy/relacy/example/condvar/msvc9/condvar.sln
- verkko-v2.2.1/src/MBG/concurrentqueue/tests/relacy/relacy/example/condvar/msvc9/condvar.vcproj
- verkko-v2.2.1/src/MBG/concurrentqueue/tests/relacy/relacy/example/condvar/stdafx.cpp
- verkko-v2.2.1/src/MBG/concurrentqueue/tests/relacy/relacy/example/condvar/stdafx.h
- verkko-v2.2.1/src/MBG/concurrentqueue/tests/relacy/relacy/example/eao_blocking
- verkko-v2.2.1/src/MBG/concurrentqueue/tests/relacy/relacy/example/eao_blocking/eao_blocking.cpp
- verkko-v2.2.1/src/MBG/concurrentqueue/tests/relacy/relacy/example/eventcount
- verkko-v2.2.1/src/MBG/concurrentqueue/tests/relacy/relacy/example/eventcount/eventcount.cpp
- verkko-v2.2.1/src/MBG/concurrentqueue/tests/relacy/relacy/example/eventcount/msvc8
- verkko-v2.2.1/src/MBG/concurrentqueue/tests/relacy/relacy/example/eventcount/msvc8/eventcount.sln
- verkko-v2.2.1/src/MBG/concurrentqueue/tests/relacy/relacy/example/eventcount/msvc8/eventcount.vcproj
- verkko-v2.2.1/src/MBG/concurrentqueue/tests/relacy/relacy/example/eventcount/msvc9
- verkko-v2.2.1/src/MBG/concurrentqueue/tests/relacy/relacy/example/eventcount/msvc9/eventcount.sln
- verkko-v2.2.1/src/MBG/concurrentqueue/tests/relacy/relacy/example/eventcount/msvc9/eventcount.vcproj
- verkko-v2.2.1/src/MBG/concurrentqueue/tests/relacy/relacy/example/eventcount/stdafx.cpp
- verkko-v2.2.1/src/MBG/concurrentqueue/tests/relacy/relacy/example/eventcount/stdafx.h
- verkko-v2.2.1/src/MBG/concurrentqueue/tests/relacy/relacy/example/examples
- verkko-v2.2.1/src/MBG/concurrentqueue/tests/relacy/relacy/example/examples/amp_condvar.hpp
- verkko-v2.2.1/src/MBG/concurrentqueue/tests/relacy/relacy/example/examples/examples.cpp
- verkko-v2.2.1/src/MBG/concurrentqueue/tests/relacy/relacy/example/examples/msvc9
- verkko-v2.2.1/src/MBG/concurrentqueue/tests/relacy/relacy/example/examples/msvc9/examples.sln
- verkko-v2.2.1/src/MBG/concurrentqueue/tests/relacy/relacy/example/examples/msvc9/examples.vcproj
- verkko-v2.2.1/src/MBG/concurrentqueue/tests/relacy/relacy/example/examples/spsc_overwrite_queue.hpp
- verkko-v2.2.1/src/MBG/concurrentqueue/tests/relacy/relacy/example/examples/stdafx.cpp
- verkko-v2.2.1/src/MBG/concurrentqueue/tests/relacy/relacy/example/examples/stdafx.h
- verkko-v2.2.1/src/MBG/concurrentqueue/tests/relacy/relacy/example/java_ws_deque
- verkko-v2.2.1/src/MBG/concurrentqueue/tests/relacy/relacy/example/java_ws_deque/java_ws_deque.cpp
- verkko-v2.2.1/src/MBG/concurrentqueue/tests/relacy/relacy/example/java_ws_deque/msvc8
- verkko-v2.2.1/src/MBG/concurrentqueue/tests/relacy/relacy/example/java_ws_deque/msvc8/java_ws_deque.sln
- verkko-v2.2.1/src/MBG/concurrentqueue/tests/relacy/relacy/example/java_ws_deque/msvc8/java_ws_deque.vcproj
- verkko-v2.2.1/src/MBG/concurrentqueue/tests/relacy/relacy/example/java_ws_deque/stdafx.cpp
- verkko-v2.2.1/src/MBG/concurrentqueue/tests/relacy/relacy/example/java_ws_deque/stdafx.h
- verkko-v2.2.1/src/MBG/concurrentqueue/tests/relacy/relacy/example/mpmc
- verkko-v2.2.1/src/MBG/concurrentqueue/tests/relacy/relacy/example/mpmc/mpmc.cpp
- verkko-v2.2.1/src/MBG/concurrentqueue/tests/relacy/relacy/example/mpmc/msvc8
- verkko-v2.2.1/src/MBG/concurrentqueue/tests/relacy/relacy/example/mpmc/msvc8/mpmc.sln
- verkko-v2.2.1/src/MBG/concurrentqueue/tests/relacy/relacy/example/mpmc/msvc8/mpmc.vcproj
- verkko-v2.2.1/src/MBG/concurrentqueue/tests/relacy/relacy/example/mpmc/pcx.h
- verkko-v2.2.1/src/MBG/concurrentqueue/tests/relacy/relacy/example/mpmc/stdafx.cpp
- verkko-v2.2.1/src/MBG/concurrentqueue/tests/relacy/relacy/example/mpmc/stdafx.h
- verkko-v2.2.1/src/MBG/concurrentqueue/tests/relacy/relacy/example/mutex_business_logic
- verkko-v2.2.1/src/MBG/concurrentqueue/tests/relacy/relacy/example/mutex_business_logic/msvc8
- verkko-v2.2.1/src/MBG/concurrentqueue/tests/relacy/relacy/example/mutex_business_logic/msvc8/mutex_business_logic.sln
- verkko-v2.2.1/src/MBG/concurrentqueue/tests/relacy/relacy/example/mutex_business_logic/msvc8/mutex_business_logic.vcproj
- verkko-v2.2.1/src/MBG/concurrentqueue/tests/relacy/relacy/example/mutex_business_logic/mutex_business_logic.cpp
- verkko-v2.2.1/src/MBG/concurrentqueue/tests/relacy/relacy/example/mutex_business_logic/stdafx.cpp
- verkko-v2.2.1/src/MBG/concurrentqueue/tests/relacy/relacy/example/mutex_business_logic/stdafx.h
- verkko-v2.2.1/src/MBG/concurrentqueue/tests/relacy/relacy/example/peterson
- verkko-v2.2.1/src/MBG/concurrentqueue/tests/relacy/relacy/example/peterson/msvc8
- verkko-v2.2.1/src/MBG/concurrentqueue/tests/relacy/relacy/example/peterson/msvc8/peterson.sln
- verkko-v2.2.1/src/MBG/concurrentqueue/tests/relacy/relacy/example/peterson/msvc8/peterson.vcproj
- verkko-v2.2.1/src/MBG/concurrentqueue/tests/relacy/relacy/example/peterson/msvc9
- verkko-v2.2.1/src/MBG/concurrentqueue/tests/relacy/relacy/example/peterson/msvc9/peterson.sln
- verkko-v2.2.1/src/MBG/concurrentqueue/tests/relacy/relacy/example/peterson/msvc9/peterson.vcproj
- verkko-v2.2.1/src/MBG/concurrentqueue/tests/relacy/relacy/example/peterson/peterson.cpp
- verkko-v2.2.1/src/MBG/concurrentqueue/tests/relacy/relacy/example/peterson/stdafx.cpp
- verkko-v2.2.1/src/MBG/concurrentqueue/tests/relacy/relacy/example/peterson/stdafx.h
- verkko-v2.2.1/src/MBG/concurrentqueue/tests/relacy/relacy/example/proxy_collector
- verkko-v2.2.1/src/MBG/concurrentqueue/tests/relacy/relacy/example/proxy_collector/msvc8
- verkko-v2.2.1/src/MBG/concurrentqueue/tests/relacy/relacy/example/proxy_collector/msvc8/proxy_collector.sln
- verkko-v2.2.1/src/MBG/concurrentqueue/tests/relacy/relacy/example/proxy_collector/msvc8/proxy_collector.vcproj
- verkko-v2.2.1/src/MBG/concurrentqueue/tests/relacy/relacy/example/proxy_collector/msvc9
- verkko-v2.2.1/src/MBG/concurrentqueue/tests/relacy/relacy/example/proxy_collector/msvc9/proxy_collector.sln
- verkko-v2.2.1/src/MBG/concurrentqueue/tests/relacy/relacy/example/proxy_collector/msvc9/proxy_collector.vcproj
- verkko-v2.2.1/src/MBG/concurrentqueue/tests/relacy/relacy/example/proxy_collector/proxy_collector.cpp
- verkko-v2.2.1/src/MBG/concurrentqueue/tests/relacy/relacy/example/proxy_collector/stdafx.cpp
- verkko-v2.2.1/src/MBG/concurrentqueue/tests/relacy/relacy/example/proxy_collector/stdafx.h
- verkko-v2.2.1/src/MBG/concurrentqueue/tests/relacy/relacy/example/ref_counting
- verkko-v2.2.1/src/MBG/concurrentqueue/tests/relacy/relacy/example/ref_counting/msvc8
- verkko-v2.2.1/src/MBG/concurrentqueue/tests/relacy/relacy/example/ref_counting/msvc8/ref_counting.sln
- verkko-v2.2.1/src/MBG/concurrentqueue/tests/relacy/relacy/example/ref_counting/msvc8/ref_counting.vcproj
- verkko-v2.2.1/src/MBG/concurrentqueue/tests/relacy/relacy/example/ref_counting/msvc9
- verkko-v2.2.1/src/MBG/concurrentqueue/tests/relacy/relacy/example/ref_counting/msvc9/ref_counting.sln
- verkko-v2.2.1/src/MBG/concurrentqueue/tests/relacy/relacy/example/ref_counting/msvc9/ref_counting.vcproj
- verkko-v2.2.1/src/MBG/concurrentqueue/tests/relacy/relacy/example/ref_counting/ref_counting.cpp
- verkko-v2.2.1/src/MBG/concurrentqueue/tests/relacy/relacy/example/ref_counting/stdafx.cpp
- verkko-v2.2.1/src/MBG/concurrentqueue/tests/relacy/relacy/example/ref_counting/stdafx.h
- verkko-v2.2.1/src/MBG/concurrentqueue/tests/relacy/relacy/example/smr
- verkko-v2.2.1/src/MBG/concurrentqueue/tests/relacy/relacy/example/smr/g++
- verkko-v2.2.1/src/MBG/concurrentqueue/tests/relacy/relacy/example/smr/g++/Makefile
- verkko-v2.2.1/src/MBG/concurrentqueue/tests/relacy/relacy/example/smr/msvc8
- verkko-v2.2.1/src/MBG/concurrentqueue/tests/relacy/relacy/example/smr/msvc8/smr.sln
- verkko-v2.2.1/src/MBG/concurrentqueue/tests/relacy/relacy/example/smr/msvc8/smr.vcproj
- verkko-v2.2.1/src/MBG/concurrentqueue/tests/relacy/relacy/example/smr/msvc9
- verkko-v2.2.1/src/MBG/concurrentqueue/tests/relacy/relacy/example/smr/msvc9/smr.sln
- verkko-v2.2.1/src/MBG/concurrentqueue/tests/relacy/relacy/example/smr/msvc9/smr.vcproj
- verkko-v2.2.1/src/MBG/concurrentqueue/tests/relacy/relacy/example/smr/smr.cpp
- verkko-v2.2.1/src/MBG/concurrentqueue/tests/relacy/relacy/example/smr/stdafx.cpp
- verkko-v2.2.1/src/MBG/concurrentqueue/tests/relacy/relacy/example/smr/stdafx.h
- verkko-v2.2.1/src/MBG/concurrentqueue/tests/relacy/relacy/example/spsc_queue
- verkko-v2.2.1/src/MBG/concurrentqueue/tests/relacy/relacy/example/spsc_queue/msvc8
- verkko-v2.2.1/src/MBG/concurrentqueue/tests/relacy/relacy/example/spsc_queue/msvc8/spsc_queue.sln
- verkko-v2.2.1/src/MBG/concurrentqueue/tests/relacy/relacy/example/spsc_queue/msvc8/spsc_queue.vcproj
- verkko-v2.2.1/src/MBG/concurrentqueue/tests/relacy/relacy/example/spsc_queue/msvc9
- verkko-v2.2.1/src/MBG/concurrentqueue/tests/relacy/relacy/example/spsc_queue/msvc9/spsc_queue.sln
- verkko-v2.2.1/src/MBG/concurrentqueue/tests/relacy/relacy/example/spsc_queue/msvc9/spsc_queue.vcproj
- verkko-v2.2.1/src/MBG/concurrentqueue/tests/relacy/relacy/example/spsc_queue/spsc_queue.cpp
- verkko-v2.2.1/src/MBG/concurrentqueue/tests/relacy/relacy/example/spsc_queue/stdafx.cpp
- verkko-v2.2.1/src/MBG/concurrentqueue/tests/relacy/relacy/example/spsc_queue/stdafx.h
- verkko-v2.2.1/src/MBG/concurrentqueue/tests/relacy/relacy/example/stack
- verkko-v2.2.1/src/MBG/concurrentqueue/tests/relacy/relacy/example/stack/DESCRIPTION.TXT
- verkko-v2.2.1/src/MBG/concurrentqueue/tests/relacy/relacy/example/stack/msvc8
- verkko-v2.2.1/src/MBG/concurrentqueue/tests/relacy/relacy/example/stack/msvc8/stack.sln
- verkko-v2.2.1/src/MBG/concurrentqueue/tests/relacy/relacy/example/stack/msvc8/stack.vcproj
- verkko-v2.2.1/src/MBG/concurrentqueue/tests/relacy/relacy/example/stack/msvc9
- verkko-v2.2.1/src/MBG/concurrentqueue/tests/relacy/relacy/example/stack/msvc9/stack.sln
- verkko-v2.2.1/src/MBG/concurrentqueue/tests/relacy/relacy/example/stack/msvc9/stack.vcproj
- verkko-v2.2.1/src/MBG/concurrentqueue/tests/relacy/relacy/example/stack/stack.cpp
- verkko-v2.2.1/src/MBG/concurrentqueue/tests/relacy/relacy/example/stack/stdafx.cpp
- verkko-v2.2.1/src/MBG/concurrentqueue/tests/relacy/relacy/example/stack/stdafx.h
- verkko-v2.2.1/src/MBG/concurrentqueue/tests/relacy/relacy/example/tbb_eventcount
- verkko-v2.2.1/src/MBG/concurrentqueue/tests/relacy/relacy/example/tbb_eventcount/eventcount.cpp
- verkko-v2.2.1/src/MBG/concurrentqueue/tests/relacy/relacy/example/tbb_eventcount/msvc8
- verkko-v2.2.1/src/MBG/concurrentqueue/tests/relacy/relacy/example/tbb_eventcount/msvc8/eventcount.sln
- verkko-v2.2.1/src/MBG/concurrentqueue/tests/relacy/relacy/example/tbb_eventcount/msvc8/eventcount.vcproj
- verkko-v2.2.1/src/MBG/concurrentqueue/tests/relacy/relacy/example/tbb_eventcount/msvc9
- verkko-v2.2.1/src/MBG/concurrentqueue/tests/relacy/relacy/example/tbb_eventcount/msvc9/eventcount.sln
- verkko-v2.2.1/src/MBG/concurrentqueue/tests/relacy/relacy/example/tbb_eventcount/msvc9/eventcount.vcproj
- verkko-v2.2.1/src/MBG/concurrentqueue/tests/relacy/relacy/example/tbb_eventcount/stdafx.cpp
- verkko-v2.2.1/src/MBG/concurrentqueue/tests/relacy/relacy/example/tbb_eventcount/stdafx.h
- verkko-v2.2.1/src/MBG/concurrentqueue/tests/relacy/relacy/example/ws_deque
- verkko-v2.2.1/src/MBG/concurrentqueue/tests/relacy/relacy/example/ws_deque/msvc8
- verkko-v2.2.1/src/MBG/concurrentqueue/tests/relacy/relacy/example/ws_deque/msvc8/ws_deque.sln
- verkko-v2.2.1/src/MBG/concurrentqueue/tests/relacy/relacy/example/ws_deque/msvc8/ws_deque.vcproj
- verkko-v2.2.1/src/MBG/concurrentqueue/tests/relacy/relacy/example/ws_deque/msvc9
- verkko-v2.2.1/src/MBG/concurrentqueue/tests/relacy/relacy/example/ws_deque/msvc9/ws_deque.sln
- verkko-v2.2.1/src/MBG/concurrentqueue/tests/relacy/relacy/example/ws_deque/msvc9/ws_deque.vcproj
- verkko-v2.2.1/src/MBG/concurrentqueue/tests/relacy/relacy/example/ws_deque/stdafx.cpp
- verkko-v2.2.1/src/MBG/concurrentqueue/tests/relacy/relacy/example/ws_deque/stdafx.h
- verkko-v2.2.1/src/MBG/concurrentqueue/tests/relacy/relacy/example/ws_deque/ws_deque.cpp
- verkko-v2.2.1/src/MBG/concurrentqueue/tests/relacy/relacy/example/ws_deque2
- verkko-v2.2.1/src/MBG/concurrentqueue/tests/relacy/relacy/example/ws_deque2/msvc8
- verkko-v2.2.1/src/MBG/concurrentqueue/tests/relacy/relacy/example/ws_deque2/msvc8/ws_deque.sln
- verkko-v2.2.1/src/MBG/concurrentqueue/tests/relacy/relacy/example/ws_deque2/msvc8/ws_deque.vcproj
- verkko-v2.2.1/src/MBG/concurrentqueue/tests/relacy/relacy/example/ws_deque2/stdafx.cpp
- verkko-v2.2.1/src/MBG/concurrentqueue/tests/relacy/relacy/example/ws_deque2/stdafx.h
- verkko-v2.2.1/src/MBG/concurrentqueue/tests/relacy/relacy/example/ws_deque2/ws_deque.cpp
- verkko-v2.2.1/src/MBG/concurrentqueue/tests/relacy/relacy/relacy
- verkko-v2.2.1/src/MBG/concurrentqueue/tests/relacy/relacy/relacy/atomic.hpp
- verkko-v2.2.1/src/MBG/concurrentqueue/tests/relacy/relacy/relacy/atomic_events.hpp
- verkko-v2.2.1/src/MBG/concurrentqueue/tests/relacy/relacy/relacy/atomic_fence.hpp
- verkko-v2.2.1/src/MBG/concurrentqueue/tests/relacy/relacy/relacy/backoff.hpp
- verkko-v2.2.1/src/MBG/concurrentqueue/tests/relacy/relacy/relacy/base.hpp
- verkko-v2.2.1/src/MBG/concurrentqueue/tests/relacy/relacy/relacy/cli.hpp
- verkko-v2.2.1/src/MBG/concurrentqueue/tests/relacy/relacy/relacy/cli_interlocked.hpp
- verkko-v2.2.1/src/MBG/concurrentqueue/tests/relacy/relacy/relacy/cli_var.hpp
- verkko-v2.2.1/src/MBG/concurrentqueue/tests/relacy/relacy/relacy/cli_volatile.hpp
- verkko-v2.2.1/src/MBG/concurrentqueue/tests/relacy/relacy/relacy/context.hpp
- verkko-v2.2.1/src/MBG/concurrentqueue/tests/relacy/relacy/relacy/context_addr_hash.hpp
- verkko-v2.2.1/src/MBG/concurrentqueue/tests/relacy/relacy/relacy/context_base.hpp
- verkko-v2.2.1/src/MBG/concurrentqueue/tests/relacy/relacy/relacy/context_base_impl.hpp
- verkko-v2.2.1/src/MBG/concurrentqueue/tests/relacy/relacy/relacy/context_bound_scheduler.hpp
- verkko-v2.2.1/src/MBG/concurrentqueue/tests/relacy/relacy/relacy/defs.hpp
- verkko-v2.2.1/src/MBG/concurrentqueue/tests/relacy/relacy/relacy/dyn_thread.hpp
- verkko-v2.2.1/src/MBG/concurrentqueue/tests/relacy/relacy/relacy/dyn_thread_ctx.hpp
- verkko-v2.2.1/src/MBG/concurrentqueue/tests/relacy/relacy/relacy/foreach.hpp
- verkko-v2.2.1/src/MBG/concurrentqueue/tests/relacy/relacy/relacy/full_search_scheduler.hpp
- verkko-v2.2.1/src/MBG/concurrentqueue/tests/relacy/relacy/relacy/history.hpp
- verkko-v2.2.1/src/MBG/concurrentqueue/tests/relacy/relacy/relacy/java.hpp
- verkko-v2.2.1/src/MBG/concurrentqueue/tests/relacy/relacy/relacy/java_atomic.hpp
- verkko-v2.2.1/src/MBG/concurrentqueue/tests/relacy/relacy/relacy/java_var.hpp
- verkko-v2.2.1/src/MBG/concurrentqueue/tests/relacy/relacy/relacy/java_volatile.hpp
- verkko-v2.2.1/src/MBG/concurrentqueue/tests/relacy/relacy/relacy/memory.hpp
- verkko-v2.2.1/src/MBG/concurrentqueue/tests/relacy/relacy/relacy/memory_order.hpp
- verkko-v2.2.1/src/MBG/concurrentqueue/tests/relacy/relacy/relacy/pch.hpp
- verkko-v2.2.1/src/MBG/concurrentqueue/tests/relacy/relacy/relacy/platform.hpp
- verkko-v2.2.1/src/MBG/concurrentqueue/tests/relacy/relacy/relacy/pthread.h
- verkko-v2.2.1/src/MBG/concurrentqueue/tests/relacy/relacy/relacy/random.hpp
- verkko-v2.2.1/src/MBG/concurrentqueue/tests/relacy/relacy/relacy/random_scheduler.hpp
- verkko-v2.2.1/src/MBG/concurrentqueue/tests/relacy/relacy/relacy/relacy.hpp
- verkko-v2.2.1/src/MBG/concurrentqueue/tests/relacy/relacy/relacy/relacy_cli.hpp
- verkko-v2.2.1/src/MBG/concurrentqueue/tests/relacy/relacy/relacy/relacy_java.hpp
- verkko-v2.2.1/src/MBG/concurrentqueue/tests/relacy/relacy/relacy/relacy_std.hpp
- verkko-v2.2.1/src/MBG/concurrentqueue/tests/relacy/relacy/relacy/rmw.hpp
- verkko-v2.2.1/src/MBG/concurrentqueue/tests/relacy/relacy/relacy/scheduler.hpp
- verkko-v2.2.1/src/MBG/concurrentqueue/tests/relacy/relacy/relacy/signature.hpp
- verkko-v2.2.1/src/MBG/concurrentqueue/tests/relacy/relacy/relacy/slab_allocator.hpp
- verkko-v2.2.1/src/MBG/concurrentqueue/tests/relacy/relacy/relacy/stdlib
- verkko-v2.2.1/src/MBG/concurrentqueue/tests/relacy/relacy/relacy/stdlib/condition_variable.hpp
- verkko-v2.2.1/src/MBG/concurrentqueue/tests/relacy/relacy/relacy/stdlib/event.hpp
- verkko-v2.2.1/src/MBG/concurrentqueue/tests/relacy/relacy/relacy/stdlib/mutex.hpp
- verkko-v2.2.1/src/MBG/concurrentqueue/tests/relacy/relacy/relacy/stdlib/pthread.hpp
[truncated: 3,899 more entries]
