# Supplementary material for: Verkko2 integrates proximity-ligation data with long-read De Bruijn graphs for efficient telomere-to-telomere genome assembly, phasing, and scaffolding
Source: Genome Res. 2025 Jul;35(7):1583–94. doi: 10.1101/gr.280383.124 (PMC12212074; doi:10.1101/gr.280383.124)
Supplement: Supplement 1 [file Supplemental_Code.tar.gz › verkko-v2.2.1/README.licenses]

PUBLIC DOMAIN NOTICE

This software is "United States Government Work" under the terms of the United
States Copyright Act. It was written as part of the authors' official duties
for the United States Government and thus cannot be copyrighted. This software
is freely available to the public for use without a copyright
notice. Restrictions cannot be placed on its present or future use.

Although all reasonable efforts have been taken to ensure the accuracy and
reliability of the software and associated data, the National Human Genome
Research Institute (NHGRI), National Institutes of Health (NIH) and the
U.S. Government do not and cannot warrant the performance or results that may
be obtained by using this software or data. NHGRI, NIH and the U.S. Government
disclaim all warranties as to performance, merchantability or fitness for any
particular purpose.

Please cite the authors in any work or product based on this material.
