# Supplementary material for: Verkko2 integrates proximity-ligation data with long-read De Bruijn graphs for efficient telomere-to-telomere genome assembly, phasing, and scaffolding
Source: Genome Res. 2025 Jul;35(7):1583–94. doi: 10.1101/gr.280383.124 (PMC12212074; doi:10.1101/gr.280383.124)
Supplement: Supplement 1 [file Supplemental_Code.tar.gz › verkko-v2.2.1/paper/README.md]

This page contains conveinence links to data used for the verkko manuscript as well as all assemblies from the paper. 

## Source code:
* verkko [beta2](https://github.com/marbl/verkko/releases/tag/v1.0_beta2)
* rukki [tagged](https://github.com/marbl/rukki/tree/6ec347c25af3717c428ee21585bed0a2a1d0e2ca) 
* graphaligner [1.0.15](https://github.com/maickrau/GraphAligner/releases/tag/v1.0.15)
* mbg [1.0.9](https://github.com/maickrau/MBG/releases/tag/v1.0.9)

The archived code is also available at [zenodo](https://doi.org/10.5281/zenodo.6618379).

## Data links
* A. thaliana:
   * https://ngdc.cncb.ac.cn/bioproject/browse/PRJCA005809

* H. axyridis:
   * https://www.ebi.ac.uk/ena/browser/view/PRJEB45202?show=component-projects
   * https://raw.githubusercontent.com/darwintreeoflife/darwintreeoflife.data/master/species/Harmonia_axyridis/Harmonia_axyridis.md

* CHM13 (HiFi data and the rel5 ONT dataset):
   * https://github.com/marbl/CHM13

* HG002:
   * https://s3-us-west-2.amazonaws.com/human-pangenomics/index.html?prefix=
   * HG002 Hi-C:
      * https://s3-us-west-2.amazonaws.com/human-pangenomics/index.html?prefix=NHGRI_UCSC_panel/HG002/hpp_HG002_NA24385_son_v1/hic/downsampled/*NovaSeq*. 
   * HG002 35x HiFi:
      * https://s3-us-west-2.amazonaws.com/human-pangenomics/index.html?prefix=NHGRI_UCSC_panel/HG002/hpp_HG002_NA24385_son_v1/PacBio_HiFi/downsampled/
   * HG002 35x DeepConsensus HiFi:
      * https://storage.googleapis.com/brain-genomics/awcarroll/t2t/fastq/q20/m64011_190830_220126.Q20.fastq.gz
      * https://storage.googleapis.com/brain-genomics/awcarroll/t2t/fastq/q20/m64011_190901_095311.Q20.fastq.gz
      * https://storage.googleapis.com/brain-genomics/awcarroll/t2t/fastq/q20/m64012_190920_173625.Q20.fastq.gz
      * https://storage.googleapis.com/brain-genomics/awcarroll/t2t/fastq/q20/m64012_190921_234837.Q20.fastq.gz
   * HG002 60x ONT UL:
      * https://s3-us-west-2.amazonaws.com/human-pangenomics/index.html?prefix=NHGRI_UCSC_panel/HG002/hpp_HG002_NA24385_son_v1/nanopore/downsampled/greater_than_100kb/
   * HG002 105x HiFi:
      * https://s3-us-west-2.amazonaws.com/human-pangenomics/index.html?prefix=
         * m54329U_201103_231616.ccs.fastq.gz
         * m64004_210224_230828.hifi_reads.fastq.gz
         * m64011_190830_220126.Q20.fastq.gz
         * m64011_190901_095311.Q20.fastq.gz
         * m64012_190920_173625.fastq.gz
         * m64012_190921_234837.fastq.gz
         * m64014_210227_165255.hifi_reads.fastq.gz
         * m64015e_210223_010616.hifi_reads.fastq.gz
         * m64015e_210224_100310.hifi_reads.fastq.gz
         * m64076_201013_225902.ccs.fastq.gz
         * m64076_201016_191536.ccs.fastq.gz
         * m64076_210310_104300.hifi_reads.fastq.gz
   * HG002 85x ONT UL:
      * https://s3-us-west-2.amazonaws.com/human-pangenomics/index.html?prefix=NHGRI_UCSC_panel/HG002/nanopore/Guppy_4.2.2/
      * s3://ont-open-data/gm24385_2020.11/analysis/r9.4.1/20201026_1644_2-E5-H5_PAG07162_d7f262d5/guppy_v4.0.11_r9.4.1_hac_prom/basecalls.fastq.gz
      * s3://ont-open-data/gm24385_2020.11/analysis/r9.4.1/20201026_1645_6B_PAG07165_d42912aa/guppy_v4.0.11_r9.4.1_hac_prom/basecalls.fastq.gz
      * s3://ont-open-data/gm24385_2020.11/analysis/r9.4.1/20201102_1746_6C_PAG07506_acad8a68/guppy_v4.0.11_r9.4.1_hac_prom/basecalls.fastq.gz

   * HG002 Father:
      * https://ftp-trace.ncbi.nlm.nih.gov/giab/ftp/data/AshkenazimTrio/HG003_NA24149_father/NIST_Illumina_2x250bps/reads/
   * HG002 Mother:
      * https://ftp-trace.ncbi.nlm.nih.gov/giab/ftp/data/AshkenazimTrio/HG004_NA24143_mother/NIST_Illumina_2x250bps/reads/

   * HG002 pre-built parental hapmers (k=30, homopolymer compressed):
      * https://s3-us-west-2.amazonaws.com/human-pangenomics/index.html?prefix=T2T/HG002/qc/

## Assemblies
The archive of results is also available at [zenodo](https://doi.org/10.5281/zenodo.6618379)
