# Supplementary material for: Verkko2 integrates proximity-ligation data with long-read De Bruijn graphs for efficient telomere-to-telomere genome assembly, phasing, and scaffolding
Source: Genome Res. 2025 Jul;35(7):1583–94. doi: 10.1101/gr.280383.124 (PMC12212074; doi:10.1101/gr.280383.124)
Supplement: Supplement 1 [file Supplemental_Code.tar.gz › verkko-v2.2.1/src/MBG/concurrentqueue/build/msvc12/benchmarks.vcxproj.filters]

<?xml version="1.0" encoding="utf-8"?>
<Project ToolsVersion="4.0" xmlns="http://schemas.microsoft.com/developer/msbuild/2003">
  <ItemGroup>
    <Filter Include="Source Files">
      <UniqueIdentifier>{4FC737F1-C7A5-4376-A066-2A32D752A2FF}</UniqueIdentifier>
      <Extensions>cpp;c;cc;cxx;def;odl;idl;hpj;bat;asm;asmx</Extensions>
    </Filter>
    <Filter Include="Header Files">
      <UniqueIdentifier>{93995380-89BD-4b04-88EB-625FBE52EBFB}</UniqueIdentifier>
      <Extensions>h;hh;hpp;hxx;hm;inl;inc;xsd</Extensions>
    </Filter>
    <Filter Include="Source Files\tbb">
      <UniqueIdentifier>{6d3507c8-0e7e-45de-90d5-9daacabc8d2b}</UniqueIdentifier>
    </Filter>
  </ItemGroup>
  <ItemGroup>
    <ClCompile Include="..\..\benchmarks\benchmarks.cpp">
      <Filter>Source Files</Filter>
    </ClCompile>
    <ClCompile Include="..\..\benchmarks\cpuid.cpp">
      <Filter>Source Files</Filter>
    </ClCompile>
    <ClCompile Include="..\..\benchmarks\tbb\cache_aligned_allocator.cpp">
      <Filter>Source Files\tbb</Filter>
    </ClCompile>
    <ClCompile Include="..\..\benchmarks\tbb\concurrent_monitor.cpp">
      <Filter>Source Files\tbb</Filter>
    </ClCompile>
    <ClCompile Include="..\..\benchmarks\tbb\concurrent_queue.cpp">
      <Filter>Source Files\tbb</Filter>
    </ClCompile>
    <ClCompile Include="..\..\benchmarks\tbb\dynamic_link.cpp">
      <Filter>Source Files\tbb</Filter>
    </ClCompile>
    <ClCompile Include="..\..\benchmarks\tbb\tbb_misc.cpp">
      <Filter>Source Files\tbb</Filter>
    </ClCompile>
    <ClCompile Include="..\..\tests\common\simplethread.cpp">
      <Filter>Source Files</Filter>
    </ClCompile>
    <ClCompile Include="..\..\tests\common\systemtime.cpp">
      <Filter>Source Files</Filter>
    </ClCompile>
    <ClCompile Include="msvc_tbb_stubs.cpp">
      <Filter>Source Files\tbb</Filter>
    </ClCompile>
    <ClCompile Include="..\..\benchmarks\tbb\spin_mutex.cpp">
      <Filter>Source Files\tbb</Filter>
    </ClCompile>
  </ItemGroup>
  <ItemGroup>
    <ClInclude Include="..\..\tests\common\simplethread.h">
      <Filter>Header Files</Filter>
    </ClInclude>
    <ClInclude Include="..\..\tests\common\systemtime.h">
      <Filter>Header Files</Filter>
    </ClInclude>
    <ClInclude Include="..\..\concurrentqueue.h">
      <Filter>Header Files</Filter>
    </ClInclude>
    <ClInclude Include="..\..\benchmarks\boostqueue.h">
      <Filter>Header Files</Filter>
    </ClInclude>
    <ClInclude Include="..\..\benchmarks\cpuid.h">
      <Filter>Header Files</Filter>
    </ClInclude>
    <ClInclude Include="..\..\benchmarks\lockbasedqueue.h">
      <Filter>Header Files</Filter>
    </ClInclude>
    <ClInclude Include="..\..\benchmarks\simplelockfree.h">
      <Filter>Header Files</Filter>
    </ClInclude>
    <ClInclude Include="..\..\benchmarks\stdqueue.h">
      <Filter>Header Files</Filter>
    </ClInclude>
    <ClInclude Include="..\..\benchmarks\tbbqueue.h">
      <Filter>Header Files</Filter>
    </ClInclude>
    <ClInclude Include="..\..\benchmarks\wrappers.h">
      <Filter>Header Files</Filter>
    </ClInclude>
  </ItemGroup>
  <ItemGroup>
    <None Include="..\..\benchmarks\extract_graph_data.py" />
  </ItemGroup>
</Project>
