# Supplementary material for: Verkko2 integrates proximity-ligation data with long-read De Bruijn graphs for efficient telomere-to-telomere genome assembly, phasing, and scaffolding
Source: Genome Res. 2025 Jul;35(7):1583–94. doi: 10.1101/gr.280383.124 (PMC12212074; doi:10.1101/gr.280383.124)
Supplement: Supplement 1 [file Supplemental_Code.tar.gz › verkko-v2.2.1/src/MBG/concurrentqueue/build/msvc14/concurrentqueue.sln]

Microsoft Visual Studio Solution File, Format Version 12.00
# Visual Studio 14
VisualStudioVersion = 14.0.25123.0
MinimumVisualStudioVersion = 10.0.40219.1
Project("{8BC9CEB8-8B4A-11D0-8D11-00A0C91BC942}") = "unittests", "unittests.vcxproj", "{4D9D3E37-3075-4A1A-8795-D6FA9B8F9A7D}"
EndProject
Project("{8BC9CEB8-8B4A-11D0-8D11-00A0C91BC942}") = "benchmarks", "benchmarks.vcxproj", "{86870AC7-4A91-490A-A126-AFD6B0B24B7E}"
EndProject
Project("{8BC9CEB8-8B4A-11D0-8D11-00A0C91BC942}") = "fuzztests", "fuzztests.vcxproj", "{D86EB0A1-CFDE-4177-87FE-A8337FFE6FA7}"
EndProject
Global
	GlobalSection(SolutionConfigurationPlatforms) = preSolution
		Debug|Win32 = Debug|Win32
		Debug|x64 = Debug|x64
		Release|Win32 = Release|Win32
		Release|x64 = Release|x64
	EndGlobalSection
	GlobalSection(ProjectConfigurationPlatforms) = postSolution
		{4D9D3E37-3075-4A1A-8795-D6FA9B8F9A7D}.Debug|Win32.ActiveCfg = Debug|Win32
		{4D9D3E37-3075-4A1A-8795-D6FA9B8F9A7D}.Debug|Win32.Build.0 = Debug|Win32
		{4D9D3E37-3075-4A1A-8795-D6FA9B8F9A7D}.Debug|x64.ActiveCfg = Debug|x64
		{4D9D3E37-3075-4A1A-8795-D6FA9B8F9A7D}.Debug|x64.Build.0 = Debug|x64
		{4D9D3E37-3075-4A1A-8795-D6FA9B8F9A7D}.Release|Win32.ActiveCfg = Release|Win32
		{4D9D3E37-3075-4A1A-8795-D6FA9B8F9A7D}.Release|Win32.Build.0 = Release|Win32
		{4D9D3E37-3075-4A1A-8795-D6FA9B8F9A7D}.Release|x64.ActiveCfg = Release|x64
		{4D9D3E37-3075-4A1A-8795-D6FA9B8F9A7D}.Release|x64.Build.0 = Release|x64
		{86870AC7-4A91-490A-A126-AFD6B0B24B7E}.Debug|Win32.ActiveCfg = Debug|Win32
		{86870AC7-4A91-490A-A126-AFD6B0B24B7E}.Debug|Win32.Build.0 = Debug|Win32
		{86870AC7-4A91-490A-A126-AFD6B0B24B7E}.Debug|x64.ActiveCfg = Debug|x64
		{86870AC7-4A91-490A-A126-AFD6B0B24B7E}.Debug|x64.Build.0 = Debug|x64
		{86870AC7-4A91-490A-A126-AFD6B0B24B7E}.Release|Win32.ActiveCfg = Release|Win32
		{86870AC7-4A91-490A-A126-AFD6B0B24B7E}.Release|Win32.Build.0 = Release|Win32
		{86870AC7-4A91-490A-A126-AFD6B0B24B7E}.Release|x64.ActiveCfg = Release|x64
		{86870AC7-4A91-490A-A126-AFD6B0B24B7E}.Release|x64.Build.0 = Release|x64
		{D86EB0A1-CFDE-4177-87FE-A8337FFE6FA7}.Debug|Win32.ActiveCfg = Debug|Win32
		{D86EB0A1-CFDE-4177-87FE-A8337FFE6FA7}.Debug|Win32.Build.0 = Debug|Win32
		{D86EB0A1-CFDE-4177-87FE-A8337FFE6FA7}.Debug|x64.ActiveCfg = Debug|x64
		{D86EB0A1-CFDE-4177-87FE-A8337FFE6FA7}.Debug|x64.Build.0 = Debug|x64
		{D86EB0A1-CFDE-4177-87FE-A8337FFE6FA7}.Release|Win32.ActiveCfg = Release|Win32
		{D86EB0A1-CFDE-4177-87FE-A8337FFE6FA7}.Release|Win32.Build.0 = Release|Win32
		{D86EB0A1-CFDE-4177-87FE-A8337FFE6FA7}.Release|x64.ActiveCfg = Release|x64
		{D86EB0A1-CFDE-4177-87FE-A8337FFE6FA7}.Release|x64.Build.0 = Release|x64
	EndGlobalSection
	GlobalSection(SolutionProperties) = preSolution
		HideSolutionNode = FALSE
	EndGlobalSection
EndGlobal
