# Supplementary material for: Verkko2 integrates proximity-ligation data with long-read De Bruijn graphs for efficient telomere-to-telomere genome assembly, phasing, and scaffolding
Source: Genome Res. 2025 Jul;35(7):1583–94. doi: 10.1101/gr.280383.124 (PMC12212074; doi:10.1101/gr.280383.124)
Supplement: Supplement 1 [file Supplemental_Code.tar.gz › verkko-v2.2.1/src/MBG/concurrentqueue/build/msvc16/benchmarks.vcxproj]

<?xml version="1.0" encoding="utf-8"?>
<Project DefaultTargets="Build" ToolsVersion="15.0" xmlns="http://schemas.microsoft.com/developer/msbuild/2003">
  <ItemGroup Label="ProjectConfigurations">
    <ProjectConfiguration Include="Debug|Win32">
      <Configuration>Debug</Configuration>
      <Platform>Win32</Platform>
    </ProjectConfiguration>
    <ProjectConfiguration Include="Debug|x64">
      <Configuration>Debug</Configuration>
      <Platform>x64</Platform>
    </ProjectConfiguration>
    <ProjectConfiguration Include="Release|Win32">
      <Configuration>Release</Configuration>
      <Platform>Win32</Platform>
    </ProjectConfiguration>
    <ProjectConfiguration Include="Release|x64">
      <Configuration>Release</Configuration>
      <Platform>x64</Platform>
    </ProjectConfiguration>
  </ItemGroup>
  <PropertyGroup Label="Globals">
    <ProjectGuid>{86870AC7-4A91-490A-A126-AFD6B0B24B7E}</ProjectGuid>
    <Keyword>Win32Proj</Keyword>
    <RootNamespace>benchmarks</RootNamespace>
    <WindowsTargetPlatformVersion>10.0</WindowsTargetPlatformVersion>
  </PropertyGroup>
  <Import Project="$(VCTargetsPath)\Microsoft.Cpp.Default.props" />
  <PropertyGroup Condition="'$(Configuration)|$(Platform)'=='Debug|Win32'" Label="Configuration">
    <ConfigurationType>Application</ConfigurationType>
    <UseDebugLibraries>true</UseDebugLibraries>
    <PlatformToolset>v142</PlatformToolset>
    <CharacterSet>Unicode</CharacterSet>
  </PropertyGroup>
  <PropertyGroup Condition="'$(Configuration)|$(Platform)'=='Debug|x64'" Label="Configuration">
    <ConfigurationType>Application</ConfigurationType>
    <UseDebugLibraries>true</UseDebugLibraries>
    <PlatformToolset>v142</PlatformToolset>
    <CharacterSet>Unicode</CharacterSet>
  </PropertyGroup>
  <PropertyGroup Condition="'$(Configuration)|$(Platform)'=='Release|Win32'" Label="Configuration">
    <ConfigurationType>Application</ConfigurationType>
    <UseDebugLibraries>false</UseDebugLibraries>
    <PlatformToolset>v142</PlatformToolset>
    <WholeProgramOptimization>true</WholeProgramOptimization>
    <CharacterSet>Unicode</CharacterSet>
  </PropertyGroup>
  <PropertyGroup Condition="'$(Configuration)|$(Platform)'=='Release|x64'" Label="Configuration">
    <ConfigurationType>Application</ConfigurationType>
    <UseDebugLibraries>false</UseDebugLibraries>
    <PlatformToolset>v142</PlatformToolset>
    <WholeProgramOptimization>true</WholeProgramOptimization>
    <CharacterSet>Unicode</CharacterSet>
  </PropertyGroup>
  <Import Project="$(VCTargetsPath)\Microsoft.Cpp.props" />
  <ImportGroup Label="ExtensionSettings">
  </ImportGroup>
  <ImportGroup Label="PropertySheets" Condition="'$(Configuration)|$(Platform)'=='Debug|Win32'">
    <Import Project="$(UserRootDir)\Microsoft.Cpp.$(Platform).user.props" Condition="exists('$(UserRootDir)\Microsoft.Cpp.$(Platform).user.props')" Label="LocalAppDataPlatform" />
  </ImportGroup>
  <ImportGroup Condition="'$(Configuration)|$(Platform)'=='Debug|x64'" Label="PropertySheets">
    <Import Project="$(UserRootDir)\Microsoft.Cpp.$(Platform).user.props" Condition="exists('$(UserRootDir)\Microsoft.Cpp.$(Platform).user.props')" Label="LocalAppDataPlatform" />
  </ImportGroup>
  <ImportGroup Label="PropertySheets" Condition="'$(Configuration)|$(Platform)'=='Release|Win32'">
    <Import Project="$(UserRootDir)\Microsoft.Cpp.$(Platform).user.props" Condition="exists('$(UserRootDir)\Microsoft.Cpp.$(Platform).user.props')" Label="LocalAppDataPlatform" />
  </ImportGroup>
  <ImportGroup Condition="'$(Configuration)|$(Platform)'=='Release|x64'" Label="PropertySheets">
    <Import Project="$(UserRootDir)\Microsoft.Cpp.$(Platform).user.props" Condition="exists('$(UserRootDir)\Microsoft.Cpp.$(Platform).user.props')" Label="LocalAppDataPlatform" />
  </ImportGroup>
  <PropertyGroup Label="UserMacros" />
  <PropertyGroup Condition="'$(Configuration)|$(Platform)'=='Debug|Win32'">
    <LinkIncremental>false</LinkIncremental>
    <OutDir>$(SolutionDir)..\bin\</OutDir>
    <IntDir>obj\$(Configuration)$(Platform)\$(ProjectName)\</IntDir>
  </PropertyGroup>
  <PropertyGroup Condition="'$(Configuration)|$(Platform)'=='Debug|x64'">
    <LinkIncremental>false</LinkIncremental>
    <OutDir>$(SolutionDir)..\bin\</OutDir>
    <IntDir>obj\$(Configuration)$(Platform)\$(ProjectName)\</IntDir>
  </PropertyGroup>
  <PropertyGroup Condition="'$(Configuration)|$(Platform)'=='Release|Win32'">
    <LinkIncremental>false</LinkIncremental>
    <OutDir>$(SolutionDir)..\bin\</OutDir>
    <IntDir>obj\$(Configuration)$(Platform)\$(ProjectName)\</IntDir>
  </PropertyGroup>
  <PropertyGroup Condition="'$(Configuration)|$(Platform)'=='Release|x64'">
    <LinkIncremental>false</LinkIncremental>
    <OutDir>$(SolutionDir)..\bin\</OutDir>
    <IntDir>obj\$(Configuration)$(Platform)\$(ProjectName)\</IntDir>
  </PropertyGroup>
  <ItemDefinitionGroup Condition="'$(Configuration)|$(Platform)'=='Debug|Win32'">
    <ClCompile>
      <PrecompiledHeader>
      </PrecompiledHeader>
      <WarningLevel>Level3</WarningLevel>
      <Optimization>Disabled</Optimization>
      <PreprocessorDefinitions>_CRT_SECURE_NO_WARNINGS;_ENABLE_ATOMIC_ALIGNMENT_FIX;WIN32;_DEBUG;_CONSOLE;_LIB;%(PreprocessorDefinitions)</PreprocessorDefinitions>
      <AdditionalIncludeDirectories>$(SolutionDir)\..\..\benchmarks</AdditionalIncludeDirectories>
      <WholeProgramOptimization>true</WholeProgramOptimization>
      <DebugInformationFormat>ProgramDatabase</DebugInformationFormat>
    </ClCompile>
    <Link>
      <SubSystem>Console</SubSystem>
      <GenerateDebugInformation>true</GenerateDebugInformation>
      <IgnoreSpecificDefaultLibraries>tbb_debug.lib</IgnoreSpecificDefaultLibraries>
      <LinkTimeCodeGeneration>UseLinkTimeCodeGeneration</LinkTimeCodeGeneration>
    </Link>
  </ItemDefinitionGroup>
  <ItemDefinitionGroup Condition="'$(Configuration)|$(Platform)'=='Debug|x64'">
    <ClCompile>
      <PrecompiledHeader>
      </PrecompiledHeader>
      <WarningLevel>Level3</WarningLevel>
      <Optimization>Disabled</Optimization>
      <PreprocessorDefinitions>_CRT_SECURE_NO_WARNINGS;_ENABLE_ATOMIC_ALIGNMENT_FIX;WIN32;_DEBUG;_CONSOLE;_LIB;%(PreprocessorDefinitions)</PreprocessorDefinitions>
      <AdditionalIncludeDirectories>$(SolutionDir)\..\..\benchmarks</AdditionalIncludeDirectories>
      <WholeProgramOptimization>true</WholeProgramOptimization>
      <DebugInformationFormat>ProgramDatabase</DebugInformationFormat>
    </ClCompile>
    <Link>
      <SubSystem>Console</SubSystem>
      <GenerateDebugInformation>true</GenerateDebugInformation>
      <IgnoreSpecificDefaultLibraries>tbb_debug.lib</IgnoreSpecificDefaultLibraries>
      <LinkTimeCodeGeneration>UseLinkTimeCodeGeneration</LinkTimeCodeGeneration>
    </Link>
  </ItemDefinitionGroup>
  <ItemDefinitionGroup Condition="'$(Configuration)|$(Platform)'=='Release|Win32'">
    <ClCompile>
      <WarningLevel>Level3</WarningLevel>
      <PrecompiledHeader>
      </PrecompiledHeader>
      <Optimization>MaxSpeed</Optimization>
      <FunctionLevelLinking>true</FunctionLevelLinking>
      <IntrinsicFunctions>true</IntrinsicFunctions>
      <PreprocessorDefinitions>_CRT_SECURE_NO_WARNINGS;_ENABLE_ATOMIC_ALIGNMENT_FIX;WIN32;NDEBUG;_CONSOLE;_LIB;%(PreprocessorDefinitions)</PreprocessorDefinitions>
      <AdditionalIncludeDirectories>$(SolutionDir)\..\..\benchmarks</AdditionalIncludeDirectories>
    </ClCompile>
    <Link>
      <SubSystem>Console</SubSystem>
      <GenerateDebugInformation>true</GenerateDebugInformation>
      <EnableCOMDATFolding>true</EnableCOMDATFolding>
      <OptimizeReferences>true</OptimizeReferences>
      <IgnoreSpecificDefaultLibraries>tbb.lib</IgnoreSpecificDefaultLibraries>
    </Link>
  </ItemDefinitionGroup>
  <ItemDefinitionGroup Condition="'$(Configuration)|$(Platform)'=='Release|x64'">
    <ClCompile>
      <WarningLevel>Level3</WarningLevel>
      <PrecompiledHeader>
      </PrecompiledHeader>
      <Optimization>MaxSpeed</Optimization>
      <FunctionLevelLinking>true</FunctionLevelLinking>
      <IntrinsicFunctions>true</IntrinsicFunctions>
      <PreprocessorDefinitions>_CRT_SECURE_NO_WARNINGS;_ENABLE_ATOMIC_ALIGNMENT_FIX;WIN32;NDEBUG;_CONSOLE;_LIB;%(PreprocessorDefinitions)</PreprocessorDefinitions>
      <AdditionalIncludeDirectories>$(SolutionDir)\..\..\benchmarks</AdditionalIncludeDirectories>
    </ClCompile>
    <Link>
      <SubSystem>Console</SubSystem>
      <GenerateDebugInformation>true</GenerateDebugInformation>
      <EnableCOMDATFolding>true</EnableCOMDATFolding>
      <OptimizeReferences>true</OptimizeReferences>
      <IgnoreSpecificDefaultLibraries>tbb.lib</IgnoreSpecificDefaultLibraries>
    </Link>
  </ItemDefinitionGroup>
  <ItemGroup>
    <ClCompile Include="..\..\benchmarks\benchmarks.cpp">
      <DisableSpecificWarnings Condition="'$(Configuration)|$(Platform)'=='Debug|Win32'">4244;4800</DisableSpecificWarnings>
      <DisableSpecificWarnings Condition="'$(Configuration)|$(Platform)'=='Debug|x64'">4244;4800</DisableSpecificWarnings>
      <DisableSpecificWarnings Condition="'$(Configuration)|$(Platform)'=='Release|Win32'">4244;4800</DisableSpecificWarnings>
      <DisableSpecificWarnings Condition="'$(Configuration)|$(Platform)'=='Release|x64'">4244;4800</DisableSpecificWarnings>
    </ClCompile>
    <ClCompile Include="..\..\benchmarks\cpuid.cpp" />
    <ClCompile Include="..\..\benchmarks\tbb\cache_aligned_allocator.cpp">
      <PreprocessorDefinitions Condition="'$(Configuration)|$(Platform)'=='Debug|Win32'">__TBB_BUILD=1;USE_WINTHREAD;WIN32;_DEBUG;_CONSOLE;_LIB;%(PreprocessorDefinitions)</PreprocessorDefinitions>
      <PreprocessorDefinitions Condition="'$(Configuration)|$(Platform)'=='Debug|x64'">__TBB_BUILD=1;USE_WINTHREAD;WIN32;_DEBUG;_CONSOLE;_LIB;%(PreprocessorDefinitions)</PreprocessorDefinitions>
      <PreprocessorDefinitions Condition="'$(Configuration)|$(Platform)'=='Release|Win32'">__TBB_BUILD=1;USE_WINTHREAD;WIN32;NDEBUG;_CONSOLE;_LIB;%(PreprocessorDefinitions)</PreprocessorDefinitions>
      <PreprocessorDefinitions Condition="'$(Configuration)|$(Platform)'=='Release|x64'">__TBB_BUILD=1;USE_WINTHREAD;WIN32;NDEBUG;_CONSOLE;_LIB;%(PreprocessorDefinitions)</PreprocessorDefinitions>
      <UndefinePreprocessorDefinitions Condition="'$(Configuration)|$(Platform)'=='Debug|Win32'">
      </UndefinePreprocessorDefinitions>
      <UndefinePreprocessorDefinitions Condition="'$(Configuration)|$(Platform)'=='Debug|x64'">
      </UndefinePreprocessorDefinitions>
    </ClCompile>
    <ClCompile Include="..\..\benchmarks\tbb\concurrent_monitor.cpp">
      <PreprocessorDefinitions Condition="'$(Configuration)|$(Platform)'=='Debug|Win32'">__TBB_BUILD=1;USE_WINTHREAD;WIN32;_DEBUG;_CONSOLE;_LIB;%(PreprocessorDefinitions)</PreprocessorDefinitions>
      <PreprocessorDefinitions Condition="'$(Configuration)|$(Platform)'=='Debug|x64'">__TBB_BUILD=1;USE_WINTHREAD;WIN32;_DEBUG;_CONSOLE;_LIB;%(PreprocessorDefinitions)</PreprocessorDefinitions>
      <PreprocessorDefinitions Condition="'$(Configuration)|$(Platform)'=='Release|Win32'">__TBB_BUILD=1;USE_WINTHREAD;WIN32;NDEBUG;_CONSOLE;_LIB;%(PreprocessorDefinitions)</PreprocessorDefinitions>
      <PreprocessorDefinitions Condition="'$(Configuration)|$(Platform)'=='Release|x64'">__TBB_BUILD=1;USE_WINTHREAD;WIN32;NDEBUG;_CONSOLE;_LIB;%(PreprocessorDefinitions)</PreprocessorDefinitions>
      <UndefinePreprocessorDefinitions Condition="'$(Configuration)|$(Platform)'=='Debug|Win32'">
      </UndefinePreprocessorDefinitions>
      <UndefinePreprocessorDefinitions Condition="'$(Configuration)|$(Platform)'=='Debug|x64'">
      </UndefinePreprocessorDefinitions>
    </ClCompile>
    <ClCompile Include="..\..\benchmarks\tbb\concurrent_queue.cpp">
      <PreprocessorDefinitions Condition="'$(Configuration)|$(Platform)'=='Debug|Win32'">__TBB_BUILD=1;USE_WINTHREAD;WIN32;_DEBUG;_CONSOLE;_LIB;%(PreprocessorDefinitions)</PreprocessorDefinitions>
      <PreprocessorDefinitions Condition="'$(Configuration)|$(Platform)'=='Debug|x64'">__TBB_BUILD=1;USE_WINTHREAD;WIN32;_DEBUG;_CONSOLE;_LIB;%(PreprocessorDefinitions)</PreprocessorDefinitions>
      <PreprocessorDefinitions Condition="'$(Configuration)|$(Platform)'=='Release|Win32'">__TBB_BUILD=1;USE_WINTHREAD;WIN32;NDEBUG;_CONSOLE;_LIB;%(PreprocessorDefinitions)</PreprocessorDefinitions>
      <PreprocessorDefinitions Condition="'$(Configuration)|$(Platform)'=='Release|x64'">__TBB_BUILD=1;USE_WINTHREAD;WIN32;NDEBUG;_CONSOLE;_LIB;%(PreprocessorDefinitions)</PreprocessorDefinitions>
      <UndefinePreprocessorDefinitions Condition="'$(Configuration)|$(Platform)'=='Debug|Win32'">
      </UndefinePreprocessorDefinitions>
      <UndefinePreprocessorDefinitions Condition="'$(Configuration)|$(Platform)'=='Debug|x64'">
      </UndefinePreprocessorDefinitions>
    </ClCompile>
    <ClCompile Include="..\..\benchmarks\tbb\dynamic_link.cpp">
      <PreprocessorDefinitions Condition="'$(Configuration)|$(Platform)'=='Debug|Win32'">__TBB_BUILD=1;USE_WINTHREAD;WIN32;_DEBUG;_CONSOLE;_LIB;%(PreprocessorDefinitions)</PreprocessorDefinitions>
      <PreprocessorDefinitions Condition="'$(Configuration)|$(Platform)'=='Debug|x64'">__TBB_BUILD=1;USE_WINTHREAD;WIN32;_DEBUG;_CONSOLE;_LIB;%(PreprocessorDefinitions)</PreprocessorDefinitions>
      <PreprocessorDefinitions Condition="'$(Configuration)|$(Platform)'=='Release|Win32'">__TBB_BUILD=1;USE_WINTHREAD;WIN32;NDEBUG;_CONSOLE;_LIB;%(PreprocessorDefinitions)</PreprocessorDefinitions>
      <PreprocessorDefinitions Condition="'$(Configuration)|$(Platform)'=='Release|x64'">__TBB_BUILD=1;USE_WINTHREAD;WIN32;NDEBUG;_CONSOLE;_LIB;%(PreprocessorDefinitions)</PreprocessorDefinitions>
      <UndefinePreprocessorDefinitions Condition="'$(Configuration)|$(Platform)'=='Debug|Win32'">
      </UndefinePreprocessorDefinitions>
      <UndefinePreprocessorDefinitions Condition="'$(Configuration)|$(Platform)'=='Debug|x64'">
      </UndefinePreprocessorDefinitions>
    </ClCompile>
    <ClCompile Include="..\..\benchmarks\tbb\spin_mutex.cpp">
      <PreprocessorDefinitions Condition="'$(Configuration)|$(Platform)'=='Release|Win32'">__TBB_BUILD=1;USE_WINTHREAD;_CRT_SECURE_NO_WARNINGS;WIN32;NDEBUG;_CONSOLE;_LIB;%(PreprocessorDefinitions)</PreprocessorDefinitions>
      <PreprocessorDefinitions Condition="'$(Configuration)|$(Platform)'=='Release|x64'">__TBB_BUILD=1;USE_WINTHREAD;_CRT_SECURE_NO_WARNINGS;WIN32;NDEBUG;_CONSOLE;_LIB;%(PreprocessorDefinitions)</PreprocessorDefinitions>
      <PreprocessorDefinitions Condition="'$(Configuration)|$(Platform)'=='Debug|Win32'">__TBB_BUILD=1;USE_WINTHREAD;_CRT_SECURE_NO_WARNINGS;WIN32;_DEBUG;_CONSOLE;_LIB;%(PreprocessorDefinitions)</PreprocessorDefinitions>
      <PreprocessorDefinitions Condition="'$(Configuration)|$(Platform)'=='Debug|x64'">__TBB_BUILD=1;USE_WINTHREAD;_CRT_SECURE_NO_WARNINGS;WIN32;_DEBUG;_CONSOLE;_LIB;%(PreprocessorDefinitions)</PreprocessorDefinitions>
    </ClCompile>
    <ClCompile Include="..\..\benchmarks\tbb\tbb_misc.cpp">
      <PreprocessorDefinitions Condition="'$(Configuration)|$(Platform)'=='Debug|Win32'">__TBB_BUILD=1;USE_WINTHREAD;WIN32;_DEBUG;_CONSOLE;_LIB;%(PreprocessorDefinitions)</PreprocessorDefinitions>
      <PreprocessorDefinitions Condition="'$(Configuration)|$(Platform)'=='Debug|x64'">__TBB_BUILD=1;USE_WINTHREAD;WIN32;_DEBUG;_CONSOLE;_LIB;%(PreprocessorDefinitions)</PreprocessorDefinitions>
      <PreprocessorDefinitions Condition="'$(Configuration)|$(Platform)'=='Release|Win32'">__TBB_BUILD=1;USE_WINTHREAD;WIN32;NDEBUG;_CONSOLE;_LIB;%(PreprocessorDefinitions)</PreprocessorDefinitions>
      <PreprocessorDefinitions Condition="'$(Configuration)|$(Platform)'=='Release|x64'">__TBB_BUILD=1;USE_WINTHREAD;WIN32;NDEBUG;_CONSOLE;_LIB;%(PreprocessorDefinitions)</PreprocessorDefinitions>
      <UndefinePreprocessorDefinitions Condition="'$(Configuration)|$(Platform)'=='Debug|Win32'">
      </UndefinePreprocessorDefinitions>
      <UndefinePreprocessorDefinitions Condition="'$(Configuration)|$(Platform)'=='Debug|x64'">
      </UndefinePreprocessorDefinitions>
    </ClCompile>
    <ClCompile Include="..\..\tests\common\simplethread.cpp" />
    <ClCompile Include="..\..\tests\common\systemtime.cpp" />
    <ClCompile Include="msvc_tbb_stubs.cpp">
      <PreprocessorDefinitions Condition="'$(Configuration)|$(Platform)'=='Debug|Win32'">__TBB_BUILD=1;USE_WINTHREAD;_CRT_SECURE_NO_WARNINGS;WIN32;_DEBUG;_CONSOLE;_LIB;%(PreprocessorDefinitions)</PreprocessorDefinitions>
      <PreprocessorDefinitions Condition="'$(Configuration)|$(Platform)'=='Debug|x64'">__TBB_BUILD=1;USE_WINTHREAD;_CRT_SECURE_NO_WARNINGS;WIN32;_DEBUG;_CONSOLE;_LIB;%(PreprocessorDefinitions)</PreprocessorDefinitions>
      <PreprocessorDefinitions Condition="'$(Configuration)|$(Platform)'=='Release|Win32'">__TBB_BUILD=1;USE_WINTHREAD;_CRT_SECURE_NO_WARNINGS;WIN32;NDEBUG;_CONSOLE;_LIB;%(PreprocessorDefinitions)</PreprocessorDefinitions>
      <PreprocessorDefinitions Condition="'$(Configuration)|$(Platform)'=='Release|x64'">__TBB_BUILD=1;USE_WINTHREAD;_CRT_SECURE_NO_WARNINGS;WIN32;NDEBUG;_CONSOLE;_LIB;%(PreprocessorDefinitions)</PreprocessorDefinitions>
    </ClCompile>
  </ItemGroup>
  <ItemGroup>
    <ClInclude Include="..\..\benchmarks\boostqueue.h" />
    <ClInclude Include="..\..\benchmarks\cpuid.h" />
    <ClInclude Include="..\..\benchmarks\lockbasedqueue.h" />
    <ClInclude Include="..\..\benchmarks\simplelockfree.h" />
    <ClInclude Include="..\..\benchmarks\stdqueue.h" />
    <ClInclude Include="..\..\benchmarks\tbbqueue.h" />
    <ClInclude Include="..\..\benchmarks\wrappers.h" />
    <ClInclude Include="..\..\concurrentqueue.h" />
    <ClInclude Include="..\..\tests\common\simplethread.h" />
    <ClInclude Include="..\..\tests\common\systemtime.h" />
  </ItemGroup>
  <ItemGroup>
    <None Include="..\..\benchmarks\extract_graph_data.py" />
  </ItemGroup>
  <Import Project="$(VCTargetsPath)\Microsoft.Cpp.targets" />
  <ImportGroup Label="ExtensionTargets">
  </ImportGroup>
</Project>
