# Supplementary material for: Verkko2 integrates proximity-ligation data with long-read De Bruijn graphs for efficient telomere-to-telomere genome assembly, phasing, and scaffolding
Source: Genome Res. 2025 Jul;35(7):1583–94. doi: 10.1101/gr.280383.124 (PMC12212074; doi:10.1101/gr.280383.124)
Supplement: Supplement 1 [file Supplemental_Code.tar.gz › verkko-v2.2.1/src/MBG/concurrentqueue/build/xcode/Info.plist]

<?xml version="1.0" encoding="UTF-8"?>
<!DOCTYPE plist PUBLIC "-//Apple//DTD PLIST 1.0//EN" "http://www.apple.com/DTDs/PropertyList-1.0.dtd">
<plist version="1.0">
<dict>
	<key>CFBundleDevelopmentRegion</key>
	<string>en</string>
	<key>CFBundleDisplayName</key>
	<string>${PRODUCT_NAME}</string>
	<key>CFBundleExecutable</key>
	<string>${EXECUTABLE_NAME}</string>
	<key>CFBundleIdentifier</key>
	<string>${PRODUCT_BUNDLE_IDENTIFIER}</string>
	<key>CFBundleInfoDictionaryVersion</key>
	<string>6.0</string>
	<key>CFBundleName</key>
	<string>${PRODUCT_NAME}</string>
	<key>CFBundlePackageType</key>
	<string>APPL</string>
	<key>CFBundleShortVersionString</key>
	<string>1.0</string>
	<key>CFBundleSignature</key>
	<string>????</string>
	<key>CFBundleVersion</key>
	<string>1.0</string>
	<key>LSRequiresIPhoneOS</key>
	<true/>
	<key>UIRequiredDeviceCapabilities</key>
	<array>
		<string>armv7</string>
	</array>
	<key>UISupportedInterfaceOrientations</key>
	<array>
		<string>UIInterfaceOrientationPortrait</string>
		<string>UIInterfaceOrientationPortrait</string>
	</array>
	<key>UISupportedInterfaceOrientations~ipad</key>
	<array>
		<string>UIInterfaceOrientationPortrait</string>
		<string>UIInterfaceOrientationPortraitUpsideDown</string>
		<string>UIInterfaceOrientationLandscapeLeft</string>
		<string>UIInterfaceOrientationLandscapeRight</string>
	</array>
</dict>
</plist>
