# Supplementary material for: Verkko2 integrates proximity-ligation data with long-read De Bruijn graphs for efficient telomere-to-telomere genome assembly, phasing, and scaffolding
Source: Genome Res. 2025 Jul;35(7):1583–94. doi: 10.1101/gr.280383.124 (PMC12212074; doi:10.1101/gr.280383.124)
Supplement: Supplement 1 [file Supplemental_Code.tar.gz › verkko-v2.2.1/src/MBG/concurrentqueue/build/xcode/concurrentqueue.xcodeproj/project.pbxproj]

// !$*UTF8*$!
{
	archiveVersion = 1;
	classes = {
	};
	objectVersion = 46;
	objects = {

/* Begin PBXBuildFile section */
		CFBF030B1C595BD60042518B /* simplethread.cpp in Sources */ = {isa = PBXBuildFile; fileRef = CFBF03011C595BD60042518B /* simplethread.cpp */; };
		CFBF030C1C595BD60042518B /* systemtime.cpp in Sources */ = {isa = PBXBuildFile; fileRef = CFBF03031C595BD60042518B /* systemtime.cpp */; };
		CFBF030E1C595BD60042518B /* mallocmacro.cpp in Sources */ = {isa = PBXBuildFile; fileRef = CFBF03081C595BD60042518B /* mallocmacro.cpp */; };
		CFBF030F1C595BD60042518B /* unittests.cpp in Sources */ = {isa = PBXBuildFile; fileRef = CFBF030A1C595BD60042518B /* unittests.cpp */; };
		CFBF03121C5962CD0042518B /* main_ios.mm in Sources */ = {isa = PBXBuildFile; fileRef = CFBF03101C595FBF0042518B /* main_ios.mm */; };
		CFBF03141C5962E60042518B /* UIKit.framework in Frameworks */ = {isa = PBXBuildFile; fileRef = CFBF03131C5962E60042518B /* UIKit.framework */; };
/* End PBXBuildFile section */

/* Begin PBXFileReference section */
		CFBF02E41C595A0F0042518B /* concurrentqueue-unittests-ios.app */ = {isa = PBXFileReference; explicitFileType = wrapper.application; includeInIndex = 0; path = "concurrentqueue-unittests-ios.app"; sourceTree = BUILT_PRODUCTS_DIR; };
		CFBF03011C595BD60042518B /* simplethread.cpp */ = {isa = PBXFileReference; fileEncoding = 4; lastKnownFileType = sourcecode.cpp.cpp; path = simplethread.cpp; sourceTree = "<group>"; };
		CFBF03021C595BD60042518B /* simplethread.h */ = {isa = PBXFileReference; fileEncoding = 4; lastKnownFileType = sourcecode.c.h; path = simplethread.h; sourceTree = "<group>"; };
		CFBF03031C595BD60042518B /* systemtime.cpp */ = {isa = PBXFileReference; fileEncoding = 4; lastKnownFileType = sourcecode.cpp.cpp; path = systemtime.cpp; sourceTree = "<group>"; };
		CFBF03041C595BD60042518B /* systemtime.h */ = {isa = PBXFileReference; fileEncoding = 4; lastKnownFileType = sourcecode.c.h; path = systemtime.h; sourceTree = "<group>"; };
		CFBF03081C595BD60042518B /* mallocmacro.cpp */ = {isa = PBXFileReference; fileEncoding = 4; lastKnownFileType = sourcecode.cpp.cpp; path = mallocmacro.cpp; sourceTree = "<group>"; };
		CFBF03091C595BD60042518B /* minitest.h */ = {isa = PBXFileReference; fileEncoding = 4; lastKnownFileType = sourcecode.c.h; path = minitest.h; sourceTree = "<group>"; };
		CFBF030A1C595BD60042518B /* unittests.cpp */ = {isa = PBXFileReference; fileEncoding = 4; lastKnownFileType = sourcecode.cpp.cpp; path = unittests.cpp; sourceTree = "<group>"; };
		CFBF03101C595FBF0042518B /* main_ios.mm */ = {isa = PBXFileReference; fileEncoding = 4; lastKnownFileType = sourcecode.cpp.objcpp; path = main_ios.mm; sourceTree = "<group>"; };
		CFBF03131C5962E60042518B /* UIKit.framework */ = {isa = PBXFileReference; lastKnownFileType = wrapper.framework; name = UIKit.framework; path = System/Library/Frameworks/UIKit.framework; sourceTree = SDKROOT; };
/* End PBXFileReference section */

/* Begin PBXFrameworksBuildPhase section */
		CFBF02E11C595A0F0042518B /* Frameworks */ = {
			isa = PBXFrameworksBuildPhase;
			buildActionMask = 2147483647;
			files = (
				CFBF03141C5962E60042518B /* UIKit.framework in Frameworks */,
			);
			runOnlyForDeploymentPostprocessing = 0;
		};
/* End PBXFrameworksBuildPhase section */

/* Begin PBXGroup section */
		CFBF02CB1C5959990042518B = {
			isa = PBXGroup;
			children = (
				CFBF03101C595FBF0042518B /* main_ios.mm */,
				CFBF03001C595BD60042518B /* common */,
				CFBF03061C595BD60042518B /* unittests */,
				CFBF02D51C5959990042518B /* Products */,
				CFBF03131C5962E60042518B /* UIKit.framework */,
			);
			sourceTree = "<group>";
		};
		CFBF02D51C5959990042518B /* Products */ = {
			isa = PBXGroup;
			children = (
				CFBF02E41C595A0F0042518B /* concurrentqueue-unittests-ios.app */,
			);
			name = Products;
			sourceTree = "<group>";
		};
		CFBF03001C595BD60042518B /* common */ = {
			isa = PBXGroup;
			children = (
				CFBF03011C595BD60042518B /* simplethread.cpp */,
				CFBF03021C595BD60042518B /* simplethread.h */,
				CFBF03031C595BD60042518B /* systemtime.cpp */,
				CFBF03041C595BD60042518B /* systemtime.h */,
			);
			name = common;
			path = ../../tests/common;
			sourceTree = "<group>";
		};
		CFBF03061C595BD60042518B /* unittests */ = {
			isa = PBXGroup;
			children = (
				CFBF03081C595BD60042518B /* mallocmacro.cpp */,
				CFBF03091C595BD60042518B /* minitest.h */,
				CFBF030A1C595BD60042518B /* unittests.cpp */,
			);
			name = unittests;
			path = ../../tests/unittests;
			sourceTree = "<group>";
		};
/* End PBXGroup section */

/* Begin PBXNativeTarget section */
		CFBF02E31C595A0F0042518B /* concurrentqueue-unittests-ios */ = {
			isa = PBXNativeTarget;
			buildConfigurationList = CFBF02F81C595A0F0042518B /* Build configuration list for PBXNativeTarget "concurrentqueue-unittests-ios" */;
			buildPhases = (
				CFBF02E01C595A0F0042518B /* Sources */,
				CFBF02E11C595A0F0042518B /* Frameworks */,
				CFBF02E21C595A0F0042518B /* Resources */,
			);
			buildRules = (
			);
			dependencies = (
			);
			name = "concurrentqueue-unittests-ios";
			productName = "concurrentqueue-unittests-ios";
			productReference = CFBF02E41C595A0F0042518B /* concurrentqueue-unittests-ios.app */;
			productType = "com.apple.product-type.application";
		};
/* End PBXNativeTarget section */

/* Begin PBXProject section */
		CFBF02CC1C5959990042518B /* Project object */ = {
			isa = PBXProject;
			attributes = {
				LastUpgradeCheck = 0720;
				ORGANIZATIONNAME = cameron314;
				TargetAttributes = {
					CFBF02E31C595A0F0042518B = {
						CreatedOnToolsVersion = 7.2;
					};
				};
			};
			buildConfigurationList = CFBF02CF1C5959990042518B /* Build configuration list for PBXProject "concurrentqueue" */;
			compatibilityVersion = "Xcode 3.2";
			developmentRegion = English;
			hasScannedForEncodings = 0;
			knownRegions = (
				en,
				Base,
			);
			mainGroup = CFBF02CB1C5959990042518B;
			productRefGroup = CFBF02D51C5959990042518B /* Products */;
			projectDirPath = "";
			projectRoot = "";
			targets = (
				CFBF02E31C595A0F0042518B /* concurrentqueue-unittests-ios */,
			);
		};
/* End PBXProject section */

/* Begin PBXResourcesBuildPhase section */
		CFBF02E21C595A0F0042518B /* Resources */ = {
			isa = PBXResourcesBuildPhase;
			buildActionMask = 2147483647;
			files = (
			);
			runOnlyForDeploymentPostprocessing = 0;
		};
/* End PBXResourcesBuildPhase section */

/* Begin PBXSourcesBuildPhase section */
		CFBF02E01C595A0F0042518B /* Sources */ = {
			isa = PBXSourcesBuildPhase;
			buildActionMask = 2147483647;
			files = (
				CFBF03121C5962CD0042518B /* main_ios.mm in Sources */,
				CFBF030C1C595BD60042518B /* systemtime.cpp in Sources */,
				CFBF030E1C595BD60042518B /* mallocmacro.cpp in Sources */,
				CFBF030B1C595BD60042518B /* simplethread.cpp in Sources */,
				CFBF030F1C595BD60042518B /* unittests.cpp in Sources */,
			);
			runOnlyForDeploymentPostprocessing = 0;
		};
/* End PBXSourcesBuildPhase section */

/* Begin XCBuildConfiguration section */
		CFBF02DB1C5959990042518B /* Debug */ = {
			isa = XCBuildConfiguration;
			buildSettings = {
				ALWAYS_SEARCH_USER_PATHS = NO;
				CLANG_CXX_LANGUAGE_STANDARD = "gnu++0x";
				CLANG_CXX_LIBRARY = "libc++";
				CLANG_ENABLE_MODULES = YES;
				CLANG_ENABLE_OBJC_ARC = YES;
				CLANG_WARN_BOOL_CONVERSION = YES;
				CLANG_WARN_CONSTANT_CONVERSION = YES;
				CLANG_WARN_DIRECT_OBJC_ISA_USAGE = YES_ERROR;
				CLANG_WARN_EMPTY_BODY = YES;
				CLANG_WARN_ENUM_CONVERSION = YES;
				CLANG_WARN_INT_CONVERSION = YES;
				CLANG_WARN_OBJC_ROOT_CLASS = YES_ERROR;
				CLANG_WARN_UNREACHABLE_CODE = YES;
				CLANG_WARN__DUPLICATE_METHOD_MATCH = YES;
				"CODE_SIGN_IDENTITY[sdk=iphoneos*]" = "iPhone Developer";
				COPY_PHASE_STRIP = NO;
				DEBUG_INFORMATION_FORMAT = dwarf;
				ENABLE_STRICT_OBJC_MSGSEND = YES;
				ENABLE_TESTABILITY = YES;
				GCC_C_LANGUAGE_STANDARD = gnu99;
				GCC_DYNAMIC_NO_PIC = NO;
				GCC_NO_COMMON_BLOCKS = YES;
				GCC_OPTIMIZATION_LEVEL = 0;
				GCC_PREPROCESSOR_DEFINITIONS = (
					"DEBUG=1",
					"$(inherited)",
				);
				GCC_WARN_64_TO_32_BIT_CONVERSION = YES;
				GCC_WARN_ABOUT_RETURN_TYPE = YES_ERROR;
				GCC_WARN_UNDECLARED_SELECTOR = YES;
				GCC_WARN_UNINITIALIZED_AUTOS = YES_AGGRESSIVE;
				GCC_WARN_UNUSED_FUNCTION = YES;
				GCC_WARN_UNUSED_VARIABLE = YES;
				IPHONEOS_DEPLOYMENT_TARGET = 8.0;
				MTL_ENABLE_DEBUG_INFO = YES;
				ONLY_ACTIVE_ARCH = YES;
				SDKROOT = iphoneos;
			};
			name = Debug;
		};
		CFBF02DC1C5959990042518B /* Release */ = {
			isa = XCBuildConfiguration;
			buildSettings = {
				ALWAYS_SEARCH_USER_PATHS = NO;
				CLANG_CXX_LANGUAGE_STANDARD = "gnu++0x";
				CLANG_CXX_LIBRARY = "libc++";
				CLANG_ENABLE_MODULES = YES;
				CLANG_ENABLE_OBJC_ARC = YES;
				CLANG_WARN_BOOL_CONVERSION = YES;
				CLANG_WARN_CONSTANT_CONVERSION = YES;
				CLANG_WARN_DIRECT_OBJC_ISA_USAGE = YES_ERROR;
				CLANG_WARN_EMPTY_BODY = YES;
				CLANG_WARN_ENUM_CONVERSION = YES;
				CLANG_WARN_INT_CONVERSION = YES;
				CLANG_WARN_OBJC_ROOT_CLASS = YES_ERROR;
				CLANG_WARN_UNREACHABLE_CODE = YES;
				CLANG_WARN__DUPLICATE_METHOD_MATCH = YES;
				"CODE_SIGN_IDENTITY[sdk=iphoneos*]" = "iPhone Developer";
				COPY_PHASE_STRIP = NO;
				DEBUG_INFORMATION_FORMAT = "dwarf-with-dsym";
				ENABLE_NS_ASSERTIONS = NO;
				ENABLE_STRICT_OBJC_MSGSEND = YES;
				GCC_C_LANGUAGE_STANDARD = gnu99;
				GCC_NO_COMMON_BLOCKS = YES;
				GCC_WARN_64_TO_32_BIT_CONVERSION = YES;
				GCC_WARN_ABOUT_RETURN_TYPE = YES_ERROR;
				GCC_WARN_UNDECLARED_SELECTOR = YES;
				GCC_WARN_UNINITIALIZED_AUTOS = YES_AGGRESSIVE;
				GCC_WARN_UNUSED_FUNCTION = YES;
				GCC_WARN_UNUSED_VARIABLE = YES;
				IPHONEOS_DEPLOYMENT_TARGET = 8.0;
				MTL_ENABLE_DEBUG_INFO = NO;
				SDKROOT = iphoneos;
				VALIDATE_PRODUCT = YES;
			};
			name = Release;
		};
		CFBF02F91C595A0F0042518B /* Debug */ = {
			isa = XCBuildConfiguration;
			buildSettings = {
				GCC_THREADSAFE_STATICS = NO;
				INFOPLIST_FILE = Info.plist;
				LD_RUNPATH_SEARCH_PATHS = "$(inherited) @executable_path/Frameworks";
				PRODUCT_BUNDLE_IDENTIFIER = "cameron314.concurrentqueue-unittests-ios";
				PRODUCT_NAME = "$(TARGET_NAME)";
				TARGETED_DEVICE_FAMILY = "1,2";
			};
			name = Debug;
		};
		CFBF02FA1C595A0F0042518B /* Release */ = {
			isa = XCBuildConfiguration;
			buildSettings = {
				GCC_PREPROCESSOR_DEFINITIONS = "NDEBUG=1";
				GCC_THREADSAFE_STATICS = NO;
				INFOPLIST_FILE = Info.plist;
				LD_RUNPATH_SEARCH_PATHS = "$(inherited) @executable_path/Frameworks";
				PRODUCT_BUNDLE_IDENTIFIER = "cameron314.concurrentqueue-unittests-ios";
				PRODUCT_NAME = "$(TARGET_NAME)";
				TARGETED_DEVICE_FAMILY = "1,2";
			};
			name = Release;
		};
/* End XCBuildConfiguration section */

/* Begin XCConfigurationList section */
		CFBF02CF1C5959990042518B /* Build configuration list for PBXProject "concurrentqueue" */ = {
			isa = XCConfigurationList;
			buildConfigurations = (
				CFBF02DB1C5959990042518B /* Debug */,
				CFBF02DC1C5959990042518B /* Release */,
			);
			defaultConfigurationIsVisible = 0;
			defaultConfigurationName = Release;
		};
		CFBF02F81C595A0F0042518B /* Build configuration list for PBXNativeTarget "concurrentqueue-unittests-ios" */ = {
			isa = XCConfigurationList;
			buildConfigurations = (
				CFBF02F91C595A0F0042518B /* Debug */,
				CFBF02FA1C595A0F0042518B /* Release */,
			);
			defaultConfigurationIsVisible = 0;
			defaultConfigurationName = Release;
		};
/* End XCConfigurationList section */
	};
	rootObject = CFBF02CC1C5959990042518B /* Project object */;
}
