# Supplementary material for: Verkko2 integrates proximity-ligation data with long-read De Bruijn graphs for efficient telomere-to-telomere genome assembly, phasing, and scaffolding
Source: Genome Res. 2025 Jul;35(7):1583–94. doi: 10.1101/gr.280383.124 (PMC12212074; doi:10.1101/gr.280383.124)
Supplement: Supplement 1 [file Supplemental_Code.tar.gz › verkko-v2.2.1/src/MBG/concurrentqueue/build/xcode/concurrentqueue.xcodeproj/project.xcworkspace/contents.xcworkspacedata]

<?xml version="1.0" encoding="UTF-8"?>
<Workspace
   version = "1.0">
   <FileRef
      location = "self:concurrentqueue.xcodeproj">
   </FileRef>
</Workspace>
