# Supplementary material for: Verkko2 integrates proximity-ligation data with long-read De Bruijn graphs for efficient telomere-to-telomere genome assembly, phasing, and scaffolding
Source: Genome Res. 2025 Jul;35(7):1583–94. doi: 10.1101/gr.280383.124 (PMC12212074; doi:10.1101/gr.280383.124)
Supplement: Supplement 1 [file Supplemental_Code.tar.gz › verkko-v2.2.1/src/MBG/concurrentqueue/build/xcode/concurrentqueue.xcodeproj/xcshareddata/xcschemes/concurrentqueue-unittests-ios.xcscheme]

<?xml version="1.0" encoding="UTF-8"?>
<Scheme
   LastUpgradeVersion = "0720"
   version = "1.3">
   <BuildAction
      parallelizeBuildables = "YES"
      buildImplicitDependencies = "YES">
      <BuildActionEntries>
         <BuildActionEntry
            buildForTesting = "YES"
            buildForRunning = "YES"
            buildForProfiling = "YES"
            buildForArchiving = "YES"
            buildForAnalyzing = "YES">
            <BuildableReference
               BuildableIdentifier = "primary"
               BlueprintIdentifier = "CFBF02E31C595A0F0042518B"
               BuildableName = "concurrentqueue-unittests-ios.app"
               BlueprintName = "concurrentqueue-unittests-ios"
               ReferencedContainer = "container:concurrentqueue.xcodeproj">
            </BuildableReference>
         </BuildActionEntry>
      </BuildActionEntries>
   </BuildAction>
   <TestAction
      buildConfiguration = "Debug"
      selectedDebuggerIdentifier = "Xcode.DebuggerFoundation.Debugger.LLDB"
      selectedLauncherIdentifier = "Xcode.DebuggerFoundation.Launcher.LLDB"
      shouldUseLaunchSchemeArgsEnv = "YES">
      <Testables>
      </Testables>
      <MacroExpansion>
         <BuildableReference
            BuildableIdentifier = "primary"
            BlueprintIdentifier = "CFBF02E31C595A0F0042518B"
            BuildableName = "concurrentqueue-unittests-ios.app"
            BlueprintName = "concurrentqueue-unittests-ios"
            ReferencedContainer = "container:concurrentqueue.xcodeproj">
         </BuildableReference>
      </MacroExpansion>
      <AdditionalOptions>
      </AdditionalOptions>
   </TestAction>
   <LaunchAction
      buildConfiguration = "Release"
      selectedDebuggerIdentifier = "Xcode.DebuggerFoundation.Debugger.LLDB"
      selectedLauncherIdentifier = "Xcode.DebuggerFoundation.Launcher.LLDB"
      launchStyle = "0"
      useCustomWorkingDirectory = "NO"
      ignoresPersistentStateOnLaunch = "NO"
      debugDocumentVersioning = "YES"
      debugServiceExtension = "internal"
      allowLocationSimulation = "YES">
      <BuildableProductRunnable
         runnableDebuggingMode = "0">
         <BuildableReference
            BuildableIdentifier = "primary"
            BlueprintIdentifier = "CFBF02E31C595A0F0042518B"
            BuildableName = "concurrentqueue-unittests-ios.app"
            BlueprintName = "concurrentqueue-unittests-ios"
            ReferencedContainer = "container:concurrentqueue.xcodeproj">
         </BuildableReference>
      </BuildableProductRunnable>
      <AdditionalOptions>
      </AdditionalOptions>
   </LaunchAction>
   <ProfileAction
      buildConfiguration = "Release"
      shouldUseLaunchSchemeArgsEnv = "YES"
      savedToolIdentifier = ""
      useCustomWorkingDirectory = "NO"
      debugDocumentVersioning = "YES">
      <BuildableProductRunnable
         runnableDebuggingMode = "0">
         <BuildableReference
            BuildableIdentifier = "primary"
            BlueprintIdentifier = "CFBF02E31C595A0F0042518B"
            BuildableName = "concurrentqueue-unittests-ios.app"
            BlueprintName = "concurrentqueue-unittests-ios"
            ReferencedContainer = "container:concurrentqueue.xcodeproj">
         </BuildableReference>
      </BuildableProductRunnable>
   </ProfileAction>
   <AnalyzeAction
      buildConfiguration = "Debug">
   </AnalyzeAction>
   <ArchiveAction
      buildConfiguration = "Release"
      revealArchiveInOrganizer = "YES">
   </ArchiveAction>
</Scheme>
