# Supplementary material for: Verkko2 integrates proximity-ligation data with long-read De Bruijn graphs for efficient telomere-to-telomere genome assembly, phasing, and scaffolding
Source: Genome Res. 2025 Jul;35(7):1583–94. doi: 10.1101/gr.280383.124 (PMC12212074; doi:10.1101/gr.280383.124)
Supplement: Supplement 1 [file Supplemental_Code.tar.gz › verkko-v2.2.1/src/MBG/concurrentqueue/c_api/concurrentqueue.cpp]

#include "concurrentqueue.h"
#include "../concurrentqueue.h"

typedef moodycamel::ConcurrentQueue<void*> MoodycamelCQType, *MoodycamelCQPtr;

extern "C" {

int moodycamel_cq_create(MoodycamelCQHandle* handle)
{
	MoodycamelCQPtr retval = new MoodycamelCQType;
	if (retval == nullptr) {
		return 0;
	}
	*handle = retval;
	return 1;
}

int moodycamel_cq_destroy(MoodycamelCQHandle handle)
{
	delete reinterpret_cast<MoodycamelCQPtr>(handle);
	return 1;
}

int moodycamel_cq_enqueue(MoodycamelCQHandle handle, MoodycamelValue value)
{
	return reinterpret_cast<MoodycamelCQPtr>(handle)->enqueue(value) ? 1 : 0;
}

int moodycamel_cq_try_dequeue(MoodycamelCQHandle handle, MoodycamelValue* value)
{
	return reinterpret_cast<MoodycamelCQPtr>(handle)->try_dequeue(*value) ? 1 : 0;
}

}
