# Supplementary material for: Verkko2 integrates proximity-ligation data with long-read De Bruijn graphs for efficient telomere-to-telomere genome assembly, phasing, and scaffolding
Source: Genome Res. 2025 Jul;35(7):1583–94. doi: 10.1101/gr.280383.124 (PMC12212074; doi:10.1101/gr.280383.124)
Supplement: Supplement 1 [file Supplemental_Code.tar.gz › verkko-v2.2.1/src/MBG/concurrentqueue/tests/CDSChecker/README.txt]

These tests require CDSChecker to be checked out into a subdirectory
named 'model-checker'.

CDSChecker can be obtained from: git://demsky.eecs.uci.edu/model-checker.git
The version last used for testing was: da671f78d0aa057272bb82f580b36a188b6331bd
