# Supplementary material for: Verkko2 integrates proximity-ligation data with long-read De Bruijn graphs for efficient telomere-to-telomere genome assembly, phasing, and scaffolding
Source: Genome Res. 2025 Jul;35(7):1583–94. doi: 10.1101/gr.280383.124 (PMC12212074; doi:10.1101/gr.280383.124)
Supplement: Supplement 1 [file Supplemental_Code.tar.gz › verkko-v2.2.1/src/MBG/concurrentqueue/tests/CDSChecker/makefile]

default: enqueue_dequeue_one.o enqueue_dequeue_many.o

enqueue_dequeue_one.o: CDSChecker makefile enqueue_dequeue_many.cpp enqueue_dequeue_one.cpp corealgo.h
	g++ -std=c++11 -DNDEBUG -O3 enqueue_dequeue_one.cpp -o enqueue_dequeue_one.o -Lmodel-checker -lmodel

enqueue_dequeue_many.o: CDSChecker makefile enqueue_dequeue_many.cpp corealgo.h
	g++ -std=c++11 -DNDEBUG -O3 enqueue_dequeue_many.cpp -o enqueue_dequeue_many.o -Lmodel-checker -lmodel

CDSChecker:
	$(MAKE) -C model-checker

run: enqueue_dequeue_one.o enqueue_dequeue_many.o
	cd model-checker && ./run.sh ../enqueue_dequeue_one.o > ../enqueue_dequeue_one.log
	cd model-checker && ./run.sh ../enqueue_dequeue_many.o > ../enqueue_dequeue_many.log
