# Supplementary material for: Verkko2 integrates proximity-ligation data with long-read De Bruijn graphs for efficient telomere-to-telomere genome assembly, phasing, and scaffolding
Source: Genome Res. 2025 Jul;35(7):1583–94. doi: 10.1101/gr.280383.124 (PMC12212074; doi:10.1101/gr.280383.124)
Supplement: Supplement 1 [file Supplemental_Code.tar.gz › verkko-v2.2.1/src/MBG/concurrentqueue/tests/common/systemtime.cpp]

// ©2013-2014 Cameron Desrochers

#include "systemtime.h"
#include <climits>

#if defined(_MSC_VER) && _MSC_VER < 1700
#include <intrin.h>
#define CompilerMemBar() _ReadWriteBarrier()
#else
#include <atomic>
#define CompilerMemBar() std::atomic_signal_fence(std::memory_order_seq_cst)
#endif

#if defined(ST_WINDOWS)

#include <windows.h>

namespace moodycamel
{

void sleep(int milliseconds)
{
	::Sleep(milliseconds);
}

SystemTime getSystemTime()
{
	LARGE_INTEGER t;
	CompilerMemBar();
	if (!QueryPerformanceCounter(&t)) {
		return static_cast<SystemTime>(-1);
	}
	CompilerMemBar();
	
	return static_cast<SystemTime>(t.QuadPart);
}

double getTimeDelta(SystemTime start)
{
	LARGE_INTEGER t;
	CompilerMemBar();
	if (start == static_cast<SystemTime>(-1) || !QueryPerformanceCounter(&t)) {
		return -1;
	}
	CompilerMemBar();

	auto now = static_cast<SystemTime>(t.QuadPart);

	LARGE_INTEGER f;
	if (!QueryPerformanceFrequency(&f)) {
		return -1;
	}

#if defined(__GNUC__)
#pragma GCC diagnostic push
#pragma GCC diagnostic ignored "-Wconversion"
#endif
	return static_cast<double>(static_cast<__int64>(now - start)) / f.QuadPart * 1000;
#if defined(__GNUC__)
#pragma GCC diagnostic pop
#endif
}

}  // end namespace moodycamel

#elif defined(ST_APPLE)

#include <mach/mach.h>
#include <mach/mach_time.h>
#include <unistd.h>
#include <time.h>

namespace moodycamel
{

void sleep(int milliseconds)
{
	::usleep(milliseconds * 1000);
}

SystemTime getSystemTime()
{
	CompilerMemBar();
	std::uint64_t result = mach_absolute_time();
	CompilerMemBar();
	
	return result;
}

double getTimeDelta(SystemTime start)
{
	CompilerMemBar();
	std::uint64_t end = mach_absolute_time();
	CompilerMemBar();

	mach_timebase_info_data_t tb = { 0 };
	mach_timebase_info(&tb);
	double toNano = static_cast<double>(tb.numer) / tb.denom;
	
	return static_cast<double>(end - start) * toNano * 0.000001;
}

}  // end namespace moodycamel

#elif defined(ST_NIX)

#include <unistd.h>

namespace moodycamel
{

void sleep(int milliseconds)
{
	::usleep(milliseconds * 1000);
}

SystemTime getSystemTime()
{
	timespec t;
	CompilerMemBar();
	if (clock_gettime(CLOCK_MONOTONIC_RAW, &t) != 0) {
		t.tv_sec = (time_t)-1;
		t.tv_nsec = -1;
	}
	CompilerMemBar();
	
	return t;
}

double getTimeDelta(SystemTime start)
{
	timespec t;
	CompilerMemBar();
	if ((start.tv_sec == (time_t)-1 && start.tv_nsec == -1) || clock_gettime(CLOCK_MONOTONIC_RAW, &t) != 0) {
		return -1;
	}
	CompilerMemBar();

	return static_cast<double>(static_cast<long>(t.tv_sec) - static_cast<long>(start.tv_sec)) * 1000 + double(t.tv_nsec - start.tv_nsec) / 1000000;
}

}  // end namespace moodycamel

#endif
