# Supplementary material for: Verkko2 integrates proximity-ligation data with long-read De Bruijn graphs for efficient telomere-to-telomere genome assembly, phasing, and scaffolding
Source: Genome Res. 2025 Jul;35(7):1583–94. doi: 10.1101/gr.280383.124 (PMC12212074; doi:10.1101/gr.280383.124)
Supplement: Supplement 1 [file Supplemental_Code.tar.gz › verkko-v2.2.1/src/MBG/concurrentqueue/tests/common/systemtime.h]

// ©2013-2014 Cameron Desrochers

#pragma once

#if defined(_WIN32)
#define ST_WINDOWS
#elif defined(__APPLE__) && defined(__MACH__)
#define ST_APPLE
#elif defined(__linux__) || defined(__FreeBSD__) || defined(BSD)
#define ST_NIX
#else
#error "Unknown platform"
#endif

#if defined(ST_WINDOWS)
namespace moodycamel { typedef unsigned long long SystemTime; }
#elif defined(ST_APPLE)
#include <cstdint>
namespace moodycamel { typedef std::uint64_t SystemTime; }
#elif defined(ST_NIX)
#include <time.h>
namespace moodycamel { typedef timespec SystemTime; }
#endif

namespace moodycamel
{
void sleep(int milliseconds);

SystemTime getSystemTime();

// Returns the delta time, in milliseconds
double getTimeDelta(SystemTime start);
}
