# Supplementary material for: Verkko2 integrates proximity-ligation data with long-read De Bruijn graphs for efficient telomere-to-telomere genome assembly, phasing, and scaffolding
Source: Genome Res. 2025 Jul;35(7):1583–94. doi: 10.1101/gr.280383.124 (PMC12212074; doi:10.1101/gr.280383.124)
Supplement: Supplement 1 [file Supplemental_Code.tar.gz › verkko-v2.2.1/src/MBG/concurrentqueue/tests/fuzztests/makefile]

# ©2013-2014 Cameron Desrochers

include ../../build/makefile.inc

default:
	$(MAKE) -C ../../build bin/fuzztests$(EXT)

run: default
	../../build/bin/fuzztests$(EXT)
