# Supplementary material for: Verkko2 integrates proximity-ligation data with long-read De Bruijn graphs for efficient telomere-to-telomere genome assembly, phasing, and scaffolding
Source: Genome Res. 2025 Jul;35(7):1583–94. doi: 10.1101/gr.280383.124 (PMC12212074; doi:10.1101/gr.280383.124)
Supplement: Supplement 1 [file Supplemental_Code.tar.gz › verkko-v2.2.1/src/MBG/concurrentqueue/tests/relacy/freelist.cpp]

// ©2014 Cameron Desrochers

#include "relacy/relacy/relacy_std.hpp"


template <typename N>
struct FreeListNode
{
    FreeListNode() : freeListRefs(0), freeListNext(nullptr) { }

    std::atomic<std::uint32_t> freeListRefs;
    std::atomic<N*> freeListNext;
};

// A simple CAS-based lock-free free list. Not the fastest thing in the world under heavy contention,
// but simple and correct (assuming nodes are never freed until after the free list is destroyed),
// and fairly speedy under low contention.
template<typename N>    // N must inherit FreeListNode or have the same fields (and initialization)
struct FreeList
{
    FreeList() : freeListHead(nullptr) { }

    inline void add(N* node)
    {
    	// We know that the should-be-on-freelist bit is 0 at this point, so it's safe to
    	// set it using a fetch_add
        if (node->freeListRefs.fetch_add(SHOULD_BE_ON_FREELIST, std::memory_order_acq_rel) == 0) {
            // Oh look! We were the last ones referencing this node, and we know
            // we want to add it to the free list, so let's do it!
     	   add_knowing_refcount_is_zero(node);
        }
    }

    inline N* try_get()
    {
        auto head = freeListHead.load(std::memory_order_acquire);
        while (head != nullptr) {
            auto prevHead = head;
            auto refs = head->freeListRefs.load(std::memory_order_relaxed);
            if ((refs & REFS_MASK) == 0 || !head->freeListRefs.compare_exchange_strong(refs, refs + 1,
                    std::memory_order_acquire, std::memory_order_relaxed)) {
                head = freeListHead.load(std::memory_order_acquire);
                continue;
            }

            // Good, reference count has been incremented (it wasn't at zero), which means
            // we can read the next and not worry about it changing between now and the time
            // we do the CAS
            auto next = head->freeListNext.load(std::memory_order_relaxed);
            if (freeListHead.compare_exchange_strong(head, next,
                    std::memory_order_acquire, std::memory_order_relaxed)) {
                // Yay, got the node. This means it was on the list, which means
                // shouldBeOnFreeList must be false no matter the refcount (because
                // nobody else knows it's been taken off yet, it can't have been put back on).
                RL_ASSERT((head->freeListRefs.load(std::memory_order_relaxed) & SHOULD_BE_ON_FREELIST) == 0);

                // Decrease refcount twice, once for our ref, and once for the list's ref
                head->freeListRefs.fetch_add(-2, std::memory_order_release);

                return head;
            }

            // OK, the head must have changed on us, but we still need to decrease the refcount we
            // increased.
            // Note that we don't need to release any memory effects, but we do need to ensure that the reference
			// count decrement happens-after the CAS on the head.
            refs = prevHead->freeListRefs.fetch_add(-1, std::memory_order_acq_rel);
            if (refs == SHOULD_BE_ON_FREELIST + 1) {
                add_knowing_refcount_is_zero(prevHead);
            }
        }

        return nullptr;
    }

    // Useful for traversing the list when there's no contention (e.g. to destroy remaining nodes)
    N* head_unsafe() const { return freeListHead.load(std::memory_order_relaxed); }

private:
    inline void add_knowing_refcount_is_zero(N* node)
    {
        // Since the refcount is zero, and nobody can increase it once it's zero (except us, and we
        // run only one copy of this method per node at a time, i.e. the single thread case), then we
        // know we can safely change the next pointer of the node; however, once the refcount is back
        // above zero, then other threads could increase it (happens under heavy contention, when the
        // refcount goes to zero in between a load and a refcount increment of a node in try_get, then
        // back up to something non-zero, then the refcount increment is done by the other thread) --
        // so, if the CAS to add the node to the actual list fails, decrease the refcount and leave
        // the add operation to the next thread who puts the refcount back at zero (which could be us,
        // hence the loop).
        auto head = freeListHead.load(std::memory_order_relaxed);
        while (true) {
            node->freeListNext.store(head, std::memory_order_relaxed);
            node->freeListRefs.store(1, std::memory_order_release);
            if (!freeListHead.compare_exchange_strong(head, node,
                    std::memory_order_release, std::memory_order_relaxed)) {
                // Hmm, the add failed, but we can only try again when the refcount goes back to zero
                if (node->freeListRefs.fetch_add(SHOULD_BE_ON_FREELIST - 1, std::memory_order_release) == 1) {
                    continue;
                }
            }
            return;
        }
    }

private:
	static const std::uint32_t REFS_MASK = 0x7FFFFFFF;
	static const std::uint32_t SHOULD_BE_ON_FREELIST = 0x80000000;
	
    // Implemented like a stack, but where node order doesn't matter (nodes are
    // inserted out of order under contention)
    std::atomic<N*> freeListHead;
};


struct TestNode : FreeListNode<TestNode>
{
	int value;
	TestNode() { }
	explicit TestNode(int value) : value(value) { }
};

struct basic_test : rl::test_suite<basic_test, 2>
{
	FreeList<TestNode> freeList;
	TestNode initialNodes[2];
	
	void before()
	{
	}
	
	void thread(unsigned int tid)
	{
		TestNode* node = &initialNodes[tid];
		node->value = tid;
		freeList.add(node);
		
		node = freeList.try_get();
		if (node != nullptr) {
			freeList.add(node);
		}
	}
	
	void after()
	{
	}
	
	void invariant()
	{
	}
};

struct full_test : rl::test_suite<full_test, 4>
{
    FreeList<TestNode> freeList;
    TestNode initialNodes[6];
    
    void before()
    {
    }
    
    void thread(unsigned int tid)
    {
        TestNode* node;
        int myNodeCount = tid >= 4 ? 2 : 1;
        for (int i = 0; i != myNodeCount; ++i) {
            node = &initialNodes[tid + (tid >= 5 ? 1 : 0) + i];
            node->value = tid;
            freeList.add(node);
        }
        
        for (int i = 0; i != 3; ++i) {
            node = freeList.try_get();
            if (node != nullptr) {
                freeList.add(node);
            }
        }
    }
    
    void after()
    {
    }
    
    void invariant()
    {
    }
};

int main()
{
	rl::test_params params;
	//params.search_type = rl::sched_full;
	//params.iteration_count = 100000000;
	params.search_type = rl::sched_random;
	params.iteration_count = 1000000;
    rl::simulate<basic_test>(params);
	rl::simulate<full_test>(params);
	
	return 0;
}
