# Supplementary material for: Verkko2 integrates proximity-ligation data with long-read De Bruijn graphs for efficient telomere-to-telomere genome assembly, phasing, and scaffolding
Source: Genome Res. 2025 Jul;35(7):1583–94. doi: 10.1101/gr.280383.124 (PMC12212074; doi:10.1101/gr.280383.124)
Supplement: Supplement 1 [file Supplemental_Code.tar.gz › verkko-v2.2.1/src/MBG/concurrentqueue/tests/relacy/makefile]

# ©2014-2015 Cameron Desrochers

include ../../build/makefile.inc

ifeq ($(OS),Windows_NT)
	PLATFORM_OPTS = -static
else
	PLATFORM_OPTS = -lrt
endif

OPTS = -Wno-int-to-pointer-cast -pthread $(PLATFORM_OPTS) -O3 -g

default: freelist$(EXT) spmchash$(EXT) integrated$(EXT)

freelist$(EXT): makefile freelist.cpp
	g++ -std=c++11 -fpermissive $(OPTS) freelist.cpp -o freelist$(EXT)

spmchash$(EXT): makefile spmchash.cpp
	g++ -std=c++11 -fpermissive $(OPTS) spmchash.cpp -o spmchash$(EXT)
	
integrated$(EXT): makefile integrated.cpp ../../concurrentqueue.h relacy_shims.h
	g++ -std=c++11 -fpermissive $(OPTS) -Irelacy -I. integrated.cpp -o integrated$(EXT)

#run: freelist$(EXT)
#	./freelist$(EXT)
#run: spmchash$(EXT)
#	./spmchash$(EXT)
run: integrated$(EXT)
	./integrated$(EXT)
