# Supplementary material for: Verkko2 integrates proximity-ligation data with long-read De Bruijn graphs for efficient telomere-to-telomere genome assembly, phasing, and scaffolding
Source: Genome Res. 2025 Jul;35(7):1583–94. doi: 10.1101/gr.280383.124 (PMC12212074; doi:10.1101/gr.280383.124)
Supplement: Supplement 1 [file Supplemental_Code.tar.gz › verkko-v2.2.1/src/MBG/concurrentqueue/tests/relacy/relacy/CHANGES]

Version 2.4
Features:
+ Support for futex(FUTEX_WAIT/FUTEX_WAKE) 
+ Linux/Darwin performance improved (2.5x for Linux, 7x for Darwin)
Fixes:
+ Fixed a bunch of issues with WaitForMultipleObjects()/SignalObjectAndWait()
+ Fixed rare spurious memory leak reports related to test progress reporting

Version 2.3
Features:
+ Support for FlushProcessWriteBuffers()

Version 2.2
Features:
+ Support for pthread_mutex_timedlock()
+ Support for ETIMEDOUT, EINTR in pthread_cond_timedwait()/pthread_cond_wait()
+ rl::hash_ptr(p, sz) function which provides deterministic hashing of pointers
Fixes:
+ Win32 mutex is now recursive
+ Compilation issue on MSVC x64 when RL_DEBUGBREAK_ON_ASSERT/RL_DEBUGBREAK_ON_FAILURE defined
+ Fixed OOM crash when execution history is very large
+ Fixed rare crash during iteration count estimation in context bound scheduler
+ Fixed bug in pthread_rwlock/SRWLOCK that at most 2 readers may acquire it simultaneously
+ Fixed bug regarding false race detection when simulation runs for very long time (int overflow)
