# Supplementary material for: Verkko2 integrates proximity-ligation data with long-read De Bruijn graphs for efficient telomere-to-telomere genome assembly, phasing, and scaffolding
Source: Genome Res. 2025 Jul;35(7):1583–94. doi: 10.1101/gr.280383.124 (PMC12212074; doi:10.1101/gr.280383.124)
Supplement: Supplement 1 [file Supplemental_Code.tar.gz › verkko-v2.2.1/src/MBG/concurrentqueue/tests/relacy/relacy/example/examples/examples.cpp]

#include "stdafx.h"
#include "spsc_overwrite_queue.hpp"
#include "amp_condvar.hpp"


int main()
{
    rl::test_params p;
    p.iteration_count = 10000;
    //p.search_type = rl::sched_bound;
    //p.context_bound = 3;

    rl::execute<spsc_overwrite_queue_test, 2>(p);
    rl::simulate<amp_condvar_test>(p);
    rl::simulate<amp_condvar_test2>(p);
}
