# Supplementary material for: Verkko2 integrates proximity-ligation data with long-read De Bruijn graphs for efficient telomere-to-telomere genome assembly, phasing, and scaffolding
Source: Genome Res. 2025 Jul;35(7):1583–94. doi: 10.1101/gr.280383.124 (PMC12212074; doi:10.1101/gr.280383.124)
Supplement: Supplement 1 [file Supplemental_Code.tar.gz › verkko-v2.2.1/src/MBG/concurrentqueue/tests/relacy/relacy/example/smr/g++/Makefile]

TARGET=smr
SRC=smr.cpp
HEADERS=stdafx.h

all: ${TARGET}

${TARGET}: Makefile ${SRC} ${HEADERS}
	g++ ${SRC} -O3 -g -o ${TARGET}

clean:
	rm ${TARGET}
