# Supplementary material for: Verkko2 integrates proximity-ligation data with long-read De Bruijn graphs for efficient telomere-to-telomere genome assembly, phasing, and scaffolding
Source: Genome Res. 2025 Jul;35(7):1583–94. doi: 10.1101/gr.280383.124 (PMC12212074; doi:10.1101/gr.280383.124)
Supplement: Supplement 1 [file Supplemental_Code.tar.gz › verkko-v2.2.1/src/MBG/concurrentqueue/tests/relacy/relacy/example/spsc_queue/msvc8/spsc_queue.vcproj]

<?xml version="1.0" encoding="windows-1251"?>
<VisualStudioProject
	ProjectType="Visual C++"
	Version="8,00"
	Name="spsc_queue"
	ProjectGUID="{2F0B1A3B-27CA-47D4-A9D1-5EC66BB0A85B}"
	RootNamespace="spsc_queue"
	Keyword="Win32Proj"
	>
	<Platforms>
		<Platform
			Name="Win32"
		/>
	</Platforms>
	<ToolFiles>
	</ToolFiles>
	<Configurations>
		<Configuration
			Name="Debug|Win32"
			OutputDirectory="$(SolutionDir)$(ConfigurationName)"
			IntermediateDirectory="$(ConfigurationName)"
			ConfigurationType="1"
			CharacterSet="1"
			>
			<Tool
				Name="VCPreBuildEventTool"
			/>
			<Tool
				Name="VCCustomBuildTool"
			/>
			<Tool
				Name="VCXMLDataGeneratorTool"
			/>
			<Tool
				Name="VCWebServiceProxyGeneratorTool"
			/>
			<Tool
				Name="VCMIDLTool"
			/>
			<Tool
				Name="VCCLCompilerTool"
				Optimization="0"
				AdditionalIncludeDirectories="../.."
				PreprocessorDefinitions="WIN32;_DEBUG;_CONSOLE"
				MinimalRebuild="true"
				BasicRuntimeChecks="3"
				RuntimeLibrary="3"
				UsePrecompiledHeader="2"
				WarningLevel="4"
				DebugInformationFormat="4"
			/>
			<Tool
				Name="VCManagedResourceCompilerTool"
			/>
			<Tool
				Name="VCResourceCompilerTool"
			/>
			<Tool
				Name="VCPreLinkEventTool"
			/>
			<Tool
				Name="VCLinkerTool"
				LinkIncremental="2"
				GenerateDebugInformation="true"
				SubSystem="1"
				TargetMachine="1"
			/>
			<Tool
				Name="VCALinkTool"
			/>
			<Tool
				Name="VCManifestTool"
			/>
			<Tool
				Name="VCXDCMakeTool"
			/>
			<Tool
				Name="VCBscMakeTool"
			/>
			<Tool
				Name="VCFxCopTool"
			/>
			<Tool
				Name="VCAppVerifierTool"
			/>
			<Tool
				Name="VCWebDeploymentTool"
			/>
			<Tool
				Name="VCPostBuildEventTool"
			/>
		</Configuration>
		<Configuration
			Name="Release|Win32"
			OutputDirectory="$(SolutionDir)$(ConfigurationName)"
			IntermediateDirectory="$(ConfigurationName)"
			ConfigurationType="1"
			CharacterSet="1"
			WholeProgramOptimization="1"
			>
			<Tool
				Name="VCPreBuildEventTool"
			/>
			<Tool
				Name="VCCustomBuildTool"
			/>
			<Tool
				Name="VCXMLDataGeneratorTool"
			/>
			<Tool
				Name="VCWebServiceProxyGeneratorTool"
			/>
			<Tool
				Name="VCMIDLTool"
			/>
			<Tool
				Name="VCCLCompilerTool"
				AdditionalIncludeDirectories="../../.."
				PreprocessorDefinitions="WIN32;NDEBUG;_CONSOLE"
				RuntimeLibrary="2"
				UsePrecompiledHeader="2"
				WarningLevel="4"
				DebugInformationFormat="3"
			/>
			<Tool
				Name="VCManagedResourceCompilerTool"
			/>
			<Tool
				Name="VCResourceCompilerTool"
			/>
			<Tool
				Name="VCPreLinkEventTool"
			/>
			<Tool
				Name="VCLinkerTool"
				LinkIncremental="1"
				GenerateDebugInformation="true"
				SubSystem="1"
				OptimizeReferences="2"
				EnableCOMDATFolding="2"
				TargetMachine="1"
			/>
			<Tool
				Name="VCALinkTool"
			/>
			<Tool
				Name="VCManifestTool"
			/>
			<Tool
				Name="VCXDCMakeTool"
			/>
			<Tool
				Name="VCBscMakeTool"
			/>
			<Tool
				Name="VCFxCopTool"
			/>
			<Tool
				Name="VCAppVerifierTool"
			/>
			<Tool
				Name="VCWebDeploymentTool"
			/>
			<Tool
				Name="VCPostBuildEventTool"
			/>
		</Configuration>
	</Configurations>
	<References>
	</References>
	<Files>
		<File
			RelativePath="..\spsc_queue.cpp"
			>
		</File>
		<File
			RelativePath="..\stdafx.cpp"
			>
			<FileConfiguration
				Name="Debug|Win32"
				>
				<Tool
					Name="VCCLCompilerTool"
					UsePrecompiledHeader="1"
					ObjectFile="$(IntDir)\$(InputName)1.obj"
					XMLDocumentationFileName="$(IntDir)\$(InputName)1.xdc"
				/>
			</FileConfiguration>
			<FileConfiguration
				Name="Release|Win32"
				>
				<Tool
					Name="VCCLCompilerTool"
					UsePrecompiledHeader="1"
					ObjectFile="$(IntDir)\$(InputName)1.obj"
					XMLDocumentationFileName="$(IntDir)\$(InputName)1.xdc"
				/>
			</FileConfiguration>
		</File>
		<File
			RelativePath="..\stdafx.h"
			>
		</File>
	</Files>
	<Globals>
	</Globals>
</VisualStudioProject>
