# Supplementary material for: Verkko2 integrates proximity-ligation data with long-read De Bruijn graphs for efficient telomere-to-telomere genome assembly, phasing, and scaffolding
Source: Genome Res. 2025 Jul;35(7):1583–94. doi: 10.1101/gr.280383.124 (PMC12212074; doi:10.1101/gr.280383.124)
Supplement: Supplement 1 [file Supplemental_Code.tar.gz › verkko-v2.2.1/src/MBG/concurrentqueue/tests/relacy/relacy/example/spsc_queue/stdafx.h]

#pragma once

#ifdef NDEBUG
#   define _SECURE_SCL 0
#endif

//#define RL_MSVC_OUTPUT

#include "../../relacy/pch.hpp"
#include "../../relacy/relacy_std.hpp"
