# Supplementary material for: Verkko2 integrates proximity-ligation data with long-read De Bruijn graphs for efficient telomere-to-telomere genome assembly, phasing, and scaffolding
Source: Genome Res. 2025 Jul;35(7):1583–94. doi: 10.1101/gr.280383.124 (PMC12212074; doi:10.1101/gr.280383.124)
Supplement: Supplement 1 [file Supplemental_Code.tar.gz › verkko-v2.2.1/src/MBG/concurrentqueue/tests/relacy/relacy/example/tbb_eventcount/msvc9/eventcount.sln]

Microsoft Visual Studio Solution File, Format Version 10.00
# Visual Studio 2005
Project("{8BC9CEB8-8B4A-11D0-8D11-00A0C91BC942}") = "eventcount", "eventcount.vcproj", "{ECB64178-A35E-4EB2-9EB0-BD72D6F7B6E5}"
EndProject
Global
	GlobalSection(SolutionConfigurationPlatforms) = preSolution
		Debug|Win32 = Debug|Win32
		Release|Win32 = Release|Win32
	EndGlobalSection
	GlobalSection(ProjectConfigurationPlatforms) = postSolution
		{ECB64178-A35E-4EB2-9EB0-BD72D6F7B6E5}.Debug|Win32.ActiveCfg = Debug|Win32
		{ECB64178-A35E-4EB2-9EB0-BD72D6F7B6E5}.Debug|Win32.Build.0 = Debug|Win32
		{ECB64178-A35E-4EB2-9EB0-BD72D6F7B6E5}.Release|Win32.ActiveCfg = Release|Win32
		{ECB64178-A35E-4EB2-9EB0-BD72D6F7B6E5}.Release|Win32.Build.0 = Release|Win32
	EndGlobalSection
	GlobalSection(SolutionProperties) = preSolution
		HideSolutionNode = FALSE
	EndGlobalSection
EndGlobal
