# Supplementary material for: Verkko2 integrates proximity-ligation data with long-read De Bruijn graphs for efficient telomere-to-telomere genome assembly, phasing, and scaffolding
Source: Genome Res. 2025 Jul;35(7):1583–94. doi: 10.1101/gr.280383.124 (PMC12212074; doi:10.1101/gr.280383.124)
Supplement: Supplement 1 [file Supplemental_Code.tar.gz › verkko-v2.2.1/src/MBG/concurrentqueue/tests/relacy/relacy/relacy/atomic_fence.hpp]

/*  Relacy Race Detector
 *  Copyright (c) 2008-2013, Dmitry S. Vyukov
 *  All rights reserved.
 *  This software is provided AS-IS with no warranty, either express or implied.
 *  This software is distributed under a license and may not be copied,
 *  modified or distributed except as expressly authorized under the
 *  terms of the license contained in the file LICENSE in this distribution.
 */

#ifndef RL_FENCE_HPP
#define RL_FENCE_HPP
#ifdef _MSC_VER
#   pragma once
#endif

#include "base.hpp"
#include "context.hpp"
#include "memory_order.hpp"


namespace rl
{


struct atomic_fence_event
{
    memory_order mo_;
    bool is_thread_fence_;

    void output(std::ostream& s) const
    {
        s << (is_thread_fence_ ? "" : "compiler ")
            << format(mo_) << " fence";
    }
};


RL_INLINE
void atomic_thread_fence(memory_order mo, debug_info_param info)
{
    context& c = ctx();
    RL_VERIFY(false == c.invariant_executing);

    switch (mo)
    {
    case mo_relaxed:
        RL_VERIFY(false);
        break;
    case mo_consume:
    case mo_acquire:
        c.atomic_thread_fence_acquire();
        break;
    case mo_release:
        c.atomic_thread_fence_release();
        break;
    case mo_acq_rel:
        c.atomic_thread_fence_acq_rel();
        break;
    case mo_seq_cst:
        c.atomic_thread_fence_seq_cst();
        break;
    }

    RL_HIST(atomic_fence_event) {mo, true} RL_HIST_END();
}


RL_INLINE
void atomic_signal_fence(memory_order mo, debug_info_param info)
{
    context& c = ctx();
    RL_HIST(atomic_fence_event) {mo, false} RL_HIST_END();
}


}


#endif
