# Supplementary material for: Verkko2 integrates proximity-ligation data with long-read De Bruijn graphs for efficient telomere-to-telomere genome assembly, phasing, and scaffolding
Source: Genome Res. 2025 Jul;35(7):1583–94. doi: 10.1101/gr.280383.124 (PMC12212074; doi:10.1101/gr.280383.124)
Supplement: Supplement 1 [file Supplemental_Code.tar.gz › verkko-v2.2.1/src/MBG/concurrentqueue/tests/relacy/relacy/relacy/context_addr_hash.hpp]

/*  Relacy Race Detector
 *  Copyright (c) 2008-2013, Dmitry S. Vyukov
 *  All rights reserved.
 *  This software is provided AS-IS with no warranty, either express or implied.
 *  This software is distributed under a license and may not be copied,
 *  modified or distributed except as expressly authorized under the
 *  terms of the license contained in the file LICENSE in this distribution.
 */

#ifndef RL_CONTEXT_ADDR_HASH_HPP
#define RL_CONTEXT_ADDR_HASH_HPP
#ifdef _MSC_VER
#   pragma once
#endif

#include "base.hpp"


namespace rl
{


struct context_addr_hash_iface
{
    virtual size_t      get_addr_hash               (void const* p) = 0;
    virtual             ~context_addr_hash_iface    () {} // to calm down g++
};


template<typename base_t, thread_id_t thread_count>
class context_addr_hash_impl : protected base_t
{
public:
    context_addr_hash_impl(thread_id_t thread_count_param, test_params& params)
        : base_t(thread_count_param, params)
    {
    }

    void iteration_begin()
    {
        base_t::iteration_begin();
        hash_map_.clear();
        hash_seq_ = 0;
    }

private:
    struct entry
    {
        uintptr_t       ptr_;
        size_t          hash_;
    };
    typedef map<void const*, size_t>::type  hash_map_t;
    hash_map_t                              hash_map_;
    size_t                                  hash_seq_;

    virtual size_t      get_addr_hash               (void const* p)
    {
        //!!! accept 'table size' to do 'hash % table_size'
        // will give more information for state exploration

        hash_map_t::iterator iter (hash_map_.find(p));
        if (iter != hash_map_.end() && iter->first == p)
        {
            return iter->second;
        }
        else
        {
            //!!! distribute hashes more randomly, use rand()
            size_t hash = hash_seq_++;
            hash_map_.insert(std::make_pair(p, hash));
            return hash;
        }
    }
};


}

#endif
